# Supplementary material for: The influence of non-family members in top management teams on research and development investment: Evidence from Chinese family firms
Source: PLoS One. 2021 Oct 8;16(10):e0258200. doi: 10.1371/journal.pone.0258200 (PMC8500433; doi:10.1371/journal.pone.0258200)
Supplement: S1 Dataset — (XLSX) [file pone.0258200.s001.xlsx]

## Sheet: Sheet1
n2	n1r	a1	a2	a2a	a3	a3a	a5a	a5b1	a8	a9a	a9b	a10a	a10b	a10c	a10d	a10d1	a10d2	a11a	a11b	a11c	a11d	a12a	a12b	a13a	a13b	a13c	b14	b14a	b15a	b15b1	b15b2	b15c	b16a1a	b16a1b	b16a2a	b16a2b	b16a3a	b16a3b	b16a4a	b16a4b	b16a5a	b16a5b	b16a6a	b16a6b	b16a7a	b16a7b	b16a8a	b16a8b	b16a9a
198	Jiangxi province	man	1955	55	junior college	15	NO	0	NO	3000000	1600000	6	30	50	20	8000	100000	5	2	1	9	NO	NO	5	6	5	2001	46	Private limited liability company	1	0	0	20	20															800
4	Liaoning province	man	1954	56	junior college	15	the Communist Party of China (CPC）	0	NO	200000	250000	2	20	29	10	30000	30000	12	4	2	6	NO	NO	6	7	8	1997	43	Private limited liability company	5	0	1	93	24
630	Zhejiang Province	man	1965	45	undergraduate	16	NO	YES	NO	3000000	1500000	2	38	80	50	100000	80000	2	3	1	1	Buddhism		2	2	2			Private limited liability company	14	0	3	12		15		73		0		0		0		0		0		6668
7	Anhui Province	man	1956	54	undergraduate	16	NO	NO	NO	120000	145000	5	3	13	8	30000	30000	10	2	5	7	NO	NO	3	3	2	1998	42	Private limited liability company	2	1	1		70		30		0		0		0		0		0		0
381	Yunnan Province	man	1956	54	undergraduate	16	the Communist Party of China (CPC）	0	NO	80000	80000							12	4	2	5	NO	NO	9	4	6	2006	50	Private limited liability company	4	1	0	25	25	0	0	75	75	0	0	0	0	0	0	0	0	0	0	25
581	Fujian Province	man	1972	38	undergraduate	16	the Communist Party of China (CPC）	0	Deputy secretary of party branch	1000000	2000000	3	8	12	8	10000	17000	8	7	4	5	Buddhism		2	2	2	2006	34	Private limited liability company	1			58	42
55	Beijing	man	1939	71	undergraduate	16	the Communist Party of China (CPC）	0	NO	280000	280000	3	2	6	3	10000	10000	10	2	2	10	NO	NO	6	4	3	2004	65	company limited by shares	7	2	0	8	8	0	0	42	42	34	34	16	16	0	0	0	0	0	0	120
1058	Jiangsu province	man	1950	60	junior college	15	the Communist Party of China (CPC）	0		400000	400000	1	20	25	20	100000	100000	6	6	4	8	NO	NO	5	1	2	1993	43	individual proprietorship	1	1	0	100	100	0	0	0	0	0	0	0	0	0	0	0	0	0	0	6
587	Fujian Province	man	1953	57	undergraduate	16	the Communist Party of China (CPC）	0	Deputy secretary of party branch	800000	1000000	4	8	12	8	10000	70000	8	2	4	5	Buddhism		2	2	2	2006	53	company limited by shares	1			68	90	0	0	32	10	0	0	0	0	0	0	0	0	0	0
35	Sichuan province	man	1978	32	senior high school	12	NO	NO	NO	100000	50000	4	13	14	12	10000	20000	8	3	3	10	NO	YES	6	4	6	2009	31	Private limited liability company	2		1	80	80	20	20	0	0	0	0	0	0	0	0	0	0	0	0	100
25	Chongqing	man	1979	31	postgraduate	19	NO	NO	NO	0	2000000	1	50	50	10	10000	50000	10	3	3	8	NO	NO	4	5	6	2008	29	Private limited liability company	2	1		55	55	45	45	0	0	0	0	0	0	0	0	0	0	0	0	800
3	Beijing	man	1962	48	junior college	15	the Communist Party of China (CPC）	0	NO	1000000	800000	4	2	4	2	10000	10000	0	0	0	0	NO	NO	5	5	5	1998	36	Private limited liability company	2	1	1	97	97	3	3	0	0	0	0	0	0	0	0	0	0	0	0	120
28	Guangdong province	man	1953	57	junior college	15	the Communist Party of China (CPC）	0	NO	5800000	12000000	4	12	19	9	25000	0	4	6	0	14	NO	NO	2	2	2	2003	50	company limited by shares	5	1	1	80	80	5	5	15	15	0	0	0	0	0	0	0	0	0	0	296
33	Shanghai	man	1969	41	junior college	15	NO	YES	NO	20000	20000	3	7	12	7	8000	6000	8	5	2	9	NO	NO	5	5	7	2004	35	Private limited liability company	2		1	50	50	50	50	0	0	0	0	0	0	0	0	0	0	0	0	60
6	Shaanxi Province	man	1956	54	undergraduate	16	the Communist Party of China (CPC）	0	NO	200000	300000	5	3.1	5.2	5	0	2000	2	14	1	7	NO	NO	7	6	5	1993	37	Private limited liability company	3	0	2	90		10		0		0		0		0		0		0		1000
44	Henan province	man	1964	46	undergraduate	16	NO	0	NO	20000	10000	3	2	3	1	1000	5000	4	3	1	1	NO	NO	4	5	6	2001	37	Private limited liability company	3	1	0	64	64	0	0	36	36	0	0	0	0	0	0	0	0	0	0	50
32	Hebei province	woman	1968	42	senior high school	12	NO	0		20000	10000	5	2	3				10	2	2	10	NO	NO	7	7	8	2008	40		5	4	2
15	Hunan province	woman	1965	45	junior college	15	the Communist Party of China (CPC）	0	NO	200000	300000	6	6	18	18	30000	50000	9	3	3	9	NO	NO	3	2	5	2002	37	Private limited liability company	4	1	2	51	51	49	49	0	0	0	0	0	0	0	0	0	0	0	0	500
40	Shandong province	man	1959	51			NO	YES	NO	20000	3000	3	5	8	4			0	0	0	0	NO	NO	5	5	8	2005	46	Private limited liability company	2		1	80	80	20	20	0	0	0	0	0	0	0	0	0	0	0	0	6999
1004	Shanghai	man	1966	44	undergraduate	16	Democratic Party	0	NO	56000	20000	3	0	0	12	30000	20000	4	3	1	0	Buddhism	NO	8	6	5	1996	30	Private limited liability company	4	1	0	28	34	0	0	72	66	0	0	0	0	0	0	0	0	0	0	50
199	Shanghai	man	1973	37	postgraduate	19	Democratic Party	0	NO	390000	10000							8	2	2	10	NO	NO	6	7	8	2009	36	individual proprietorship	0	1	0	0	0	0	0	100	0	0	0	0	0	0	100	0	0	0	0	1000
1025	Shandong province	man	1970	40	junior college	15	the Communist Party of China (CPC）	0	Deputy secretary of party branch	800000	1000000	5	3	4	3	12000	14000	14	2	1	0	NO	NO	7	7	6	1992	22	Private limited liability company	3	1	2	60	60	40	40	0	0	0	0	0	0	0	0	0	0	0	0	150
3	Guangxi	man	1972	38	undergraduate	16	the Communist Party of China (CPC）	0	NO	100000	150000	4	6	8	5	15000	15000	2	8	1	7	NO	NO	6	6	6	2006	34	individual proprietorship	1	1		100	100	0	0	0	0	0	0	0	0	0	0	0	0	0	0
4	Guangdong province	man	1972	38	senior high school	12	NO	NO		200000	100000	5	7	10	5	10000	10000	6	2	2	12	NO	NO	5	5	5	1992	20	Private limited liability company	1	1		100	100	0	0	0	0	0	0	0	0	0	0	0	0	0	0	720
41	Hunan province	man	1942	68	junior high school	9	the Communist Party of China (CPC）	0	NO	42000	55000	12	3	20	12	0	10000	10	5	1	8	NO	NO	6	5	9	2003	61	company limited by shares	10	1	8	20	20	70	10	10	10	0		0		0		0		0		9
330	Jiangsu province	man	1980	30	undergraduate	16	NO	YES		50000	50000	5	25	40	15	60000	90000	6	2	2	8	NO	NO	4	4	4				1	1	1	100	100	0	0	0	0	0	0	0	0	0	0	0	0	0	0	100
45	Shanxi Province	man	1962	48	junior college	15	the Communist Party of China (CPC）	0	party branch secretary	757500	4360000	2		10	8	5000	30000	10	3	2	9	NO	NO	3	2	2	2006	44	company limited by shares	2	0	1	60	60	40	40	0	0	0	0	0	0	0	0	0	0	0	0	1000
26	Qinghai Province	man	1964	46	junior college	15	NO	NO	NO	40000	35000	4	2.4	6	4	1000	2000	12	0.5	1	8	Buddhism		6	6	9	2000	36	individual proprietorship	0	1	0	100	100	0	0	0	0	0	0	0	0	0	0	0	0	0	0	48
1023	Guangdong province	man	1958	52	junior high school	9	the Communist Party of China (CPC）	0	NO	100000	100000	5	100	100	20	50000	150000	7	5	4	8	NO	NO	8	7	8	1991	33	company limited by shares	2	1	2	100	100	0	0	0	0	0	0	0	0	0	0	0	0	0	0	200
106	Beijing	woman	1968	42	undergraduate	16	the Communist Party of China (CPC）	0	NO	30000	50000	4	20	30	5	20000	20000	7	2	1	10	NO	NO				1992	24	individual proprietorship	1	1		100	100	0	0	0	0	0	0	0	0	0	0	0	0	0	0
1012	Liaoning province	man	1968	42	junior college	15	the Communist Party of China (CPC）	0	NO	300000	100000	3	0	0	10	20000	20000	8	2	2	8	NO	NO	6	7	7	1999	31	Private limited liability company	2	1	1	100		0		0		0		0		0		0		0		200
1012	Guangdong province	man	1970	40	senior high school	12	NO	0	NO	50000	80000	6	30	120	50	30000	120000	4	2	2	8		NO	5	5	5	2006	36	partnership	2	1	1	50	50	50	50	0	0	0	0	0	0	0	0	0	0	0	0	50
11	Tibet	man	1954	56	elementary school	9	the Communist Party of China (CPC）	0	NO	0	7800000	12	10		20	40000	160000	6	6	6	6	Buddhism		2	4	6			Private limited liability company	1	1	1	100	100	0	0	0	0	0	0	0	0	0	0	0	0	0	0	58000
20	Guizhou province	man	1943	67	senior high school	12	the Communist Party of China (CPC）	0		550000	620000	2	5	5	2.4	5000	5000	5	3	2	14	NO	NO	4	4	4	2002	59	Private limited liability company	4	1	1	60	60	0	0	40	40	0	0	0	0	0	0	0	0	0	0	189
492	Liaoning province	man	1953	57	junior college	15	the Communist Party of China (CPC）	0	NO	20000	20000	2	2	2	2	3000		6	4	1	13	NO	NO	6	6	6			Private limited liability company	20			55		0		45		0		0		0		0		0		151
1012	Shaanxi Province	woman	1950	60	senior high school	12	NO	NO	NO	300000	360000	10	10	23	10	20000	11000	11	3	4	6	Mohammedanism		4	3	2			Private limited liability company	4	1	3	70	70	30	15	0	0	0	0	0	15	0	0	0	0	0	0	15
5	Hebei province	man	1970	40	postgraduate	19	the Communist Party of China (CPC）	0	NO	5000	160000	3	5	8	4	10000	20000	6	3	1	14	NO	NO	4	5	5	2002	32	Private limited liability company	3	1	0	50	50	0	0	50	50	0	0	0	0	0	0	0	0	0	0	200
585	Fujian Province	man	1964	46	junior college	15	NO	NO	NO	0	670000	4	12	25	25	13000	12000	8	4	4	8	NO	NO	3	3	5	1998	34	Private limited liability company	1	1	1	69	0	31	10	0	0	0	0	0	90	0	0	0	0	0	0	58
105	Shaanxi Province	woman	1956	54	undergraduate	16	NO	NO	NO	15000	50000	6	8	20	15	50000	100000	10	4	2	7	Mohammedanism	YES	3	3	3	1998	42	Private limited liability company	2	1	2
706	Xinjiang	man	1944	66	junior college	15	the Communist Party of China (CPC）	0	NO	570000	3320000	1	180	180	7	30000	20000	10	2	2	8	NO	NO	4	3	3	1999	55	company limited by shares	6	1	4	50	50	0	0	0	0	0	0	0	0	0	0	0	0	50	50	8900
99	Beijing	man	1965	45	junior college	15	the Communist Party of China (CPC）	0	NO	30000	50000	5	3	8		54000	34000	9	3	1	0	NO	NO	7	10	10	1992	27	company limited by shares	2	2	2	50		50		0		0		0		0		0		0		115
5	Guangdong province	man	1953	57	undergraduate	16	NO	NO		100000	50000	6	7	10	5	10000	15000	6	2	2	12	NO	NO	5	5	5	1999	46	Private limited liability company	1	1	1	100	100	0	0	0	0	0	0	0	0	0	0	0	0	0	0	500
28	Shanghai	man	1965	45	senior high school	12	NO	NO	NO	4000	6000	1	5	10	4	20000	20000	9	4	0	9	NO	NO	9	9	9	2007	42	Private limited liability company	1	0	0	100	100	0	0	0	0	0	0	0	0	0	0	0	0	0	0	10
1027	Anhui Province	man	1961	49	junior college	15		YES	NO	120000	150000	10	12	12	10.5	10000	15000	10	4	2	8	NO	NO	8	6	6			individual proprietorship	2	1	1	80	80	20	20	0	0	0	0	0	0	0	0	0	0	0	0	20
105	Shanghai	man	1962	48	undergraduate	16	Democratic Party	0	NO	0	2000000	4						6	3	1	0	Buddhism					2002	40	Private limited liability company	2		1	70	70	30	30	0	0	0	0	0	0	0	0	0	0	0	0	1000
28	Shandong province	man	1970	40	senior high school	12	NO	YES	NO	100000	150000	5	10	15	6	10000	40000	8	2	2	12	NO	NO	1			2005	35	Private limited liability company		1	0	100	100	0	0	0	0	0	0	0	0	0	0	0	0	0	0	200
2	Guizhou province	man	1961	49	undergraduate	16	NO	0	NO	100000	600000	3	15	20	10	50000	50000	10	4	2	8	NO	YES	5	6	7	1998	37	Private limited liability company	2	1	1	92.5	92.5	7.5	7.5	0	0	0	0	0	0	0	0	0	0	0	0	1850
123	Jiangsu province	man	1977	33	undergraduate	16	NO	0	NO	1500000	2000000	5	20	35	20	40000	40000	10	2	2	10	NO	NO	5	5	7	2004	27	company limited by shares	1	1	0	98	98	2	2	0	0	0	0	0	0	0	0	0	0	0	0	100
66	Hebei province	man			junior college	15		NO	NO	150000	200000	4	5	10	4	20000	20000	4	3	2	0	NO	NO	8	7	7	2000		Private limited liability company	2	1		50	50	0	0	50	50	0	0	0	0	0	0	0	0	0	0	40
438	Tianjin	man	1960	50	junior high school	9	NO	YES	NO	46000	60000	3	3	9	4	6000	9000	11	2	0.5	8	NO	NO	5	6	6	2006	46	Private limited liability company	2		1	50	50	50	50	0	0	0	0	0	0	0	0	0	0	0	0	500
1	Tibet	man	1969	41	elementary school	9	NO	YES	NO	50000	50000	14	3	8	3	5000	5000	5	2	0.5	8	Mohammedanism	YES	6	6	10	2007	38	Private limited liability company	3	1	2	40	40	60	60	0	0	0	0	0	0	0	0	0	0	0	0	10
1011	Guangdong province	man	1960	50	junior college	15	the Communist Party of China (CPC）	0		5000	20000	6	30	38	40	8000	30000	8	5	4	7	Buddhism	YES	8	8	10	2000	40	partnership	3	1	2	60	60	0	0	40	40	0	0	0	0	0	0	0	0	0	0	40
37	Shaanxi Province	man	1955	55	postgraduate	19	the Communist Party of China (CPC）	0		10000	20000	3	5	10	4	20000	10000	7	3	2	8	NO	NO	6	5	7	1999	44	partnership	2		0	70	70															70
357	Jiangsu province	man	1977	33	undergraduate	16	the Communist Party of China (CPC）	0	NO	5000	5000	7	6	6	4	3000	3000	7	2	1	1	NO	NO	7	5	1			Private limited liability company	1	1	0	100	100	0	0	0	0	0	0	0	0	0	0	0	0	0	0	20
2	Shanghai	man	1977	33	undergraduate	16	NO	YES	NO	20000	5000	6	10	15	10	50000	50000	10	5	2	7	Buddhism		6	6	6	2008	31	Private limited liability company	2	1	1	60	60	20	20	0	0	0	0	20	20	0	0	0	0	0	0	500
73	Sichuan province	man	1972	38	postgraduate	19	NO	YES	NO	1500000	1800000	3			60	30000	100000	5	8	2	8	NO	NO	3	1	1	2003	31	individual proprietorship	2		1	100	100	0	0	0	0	0	0	0	0	0	0	0	0	0	0
30	Guizhou province	man	1964	46	junior college	15	NO	NO	NO	1000000	1200000	5	10	13	10	20000	30000	11	3	2	8	NO	NO	8	7	8	2006	42	Private limited liability company	10	1	1	35	35	0	0	65	65	0	0	0	0	0	0	0	0	0	0	3000
122	Jiangsu province	man	1972	38	undergraduate	16	the Communist Party of China (CPC）	0	NO	27000	66000	4	20	25	19	30000	50000	5	5	1	8	NO	NO	6	6	6	2001	29	company limited by shares	2	1	0	80	80	0	0	20	20	0	0	0	0	0	0	0	0	0	0	10
44	Shanxi Province	man	1960	50	junior college	15	the Communist Party of China (CPC）	0	director	50000	30000	4	2	10	9	40000	30000	11	2	2	9	NO	NO	3	2	3	2008	48	Private limited liability company	1	0	0	100	100	0	0	0	0	0	0	0	0	0	0	0	0	0	0	400
1001	Guangdong province	man	1970	40	senior high school	12	NO	YES	NO	50000	80000	4	20	20	15	120000	30000	8	2	2	12	NO	NO	5	5	5	2006	36	Private limited liability company				50	50	50	50	0	0	0	0	0	0	0	0	0	0	0	0	100
7	Henan province	man	1964	46	junior college	15	the Communist Party of China (CPC）	0	NO	20000	30000	4	2	3	3	6000	500	9	7	2	6	Buddhism	YES	6	7	6	2002	38	Private limited liability company	6		2	50	40	20	30	30	30	0	0	0	0	0	0	0	0	0	0	100
79	Sichuan province	man	1969	41	junior high school	9	NO	YES	NO	2000000	3100000	5	10	30	12	50000	50000	4	6	2	12	NO	NO	3	2	2	1998	29	Private limited liability company	3	1	2	70	70	30	30	0	0	0	0	0	0	0	0	0	0	0	0	300
32	Shandong province	woman	1966	44	undergraduate	16	the Communist Party of China (CPC）	0	NO	100000	80000	5	60	95	10			8	4	2	6	NO	NO	5	6	7			Private limited liability company	3	2	3	50	60															60
42	Shanghai	man	1974	36	junior college	15	NO	NO	NO	0	5000	1	6	8	4	10000	30000	8	4	0	12	NO	NO	9	9	9	2007	33	individual proprietorship	1	0	0	100	100	0	0	0	0	0	0	0	0	0	0	0	0	0	0	10
1026	Anhui Province	woman	1962	48	junior college	15	the Communist Party of China (CPC）	0	NO	15000	16000	5	7.6	14.6	4			11	3	4	6	NO	NO	6	6	6	1993	31	individual proprietorship	1	1	0	100	100	0	0	0	0	0	0	0	0	0	0	0	0	0	0	60
203	Jiangxi province	man	1970	40	junior college	15	NO	YES	NO	20000	16000	4	22	22	8	6000	30000	10	3	2	8	Buddhism		5	5	5	2009	39	Private limited liability company	2	1	1	100	100	0	0	0	0	0	0	0	0	0	0	0	0	0	0	1000
675	Jiangsu province	man	1962	48	undergraduate	16	the Communist Party of China (CPC）	0	NO	400000	450000	4	7	15	7	30000	40000	6	6	4	8	NO	YES	1	1	3	2004	42	company limited by shares	2	0	1	80	80	20	20	0	0	0	0	0	0	0	0	0	0	0	0	500
105	Beijing	man	1962	48	senior high school	12	the Communist Party of China (CPC）	0	NO	10000	23000	3	30	80	18	50000	10000	9	4	1	10	NO	NO	5	5	5	1996	34	individual proprietorship	1	1	0	100	100	0	0	0	0	0	0	0	0	0	0	0	0	0	0	120
11	Hunan province	woman	1962	48			NO	YES	NO	0	15000	4	3	10	4	10000	25000	10	2	1	11	Buddhism	YES	9	8	8	2007	45	Private limited liability company	2		1	60	60	40	40	0	0	0	0	0	0	0	0	0	0	0	0	1000
35	Shanghai	man	1976	34	undergraduate	16	NO	NO	NO	4000	6000	2	8	14	7	40000	30000	8	4	1	11	Buddhism	NO	9	9	9	2007	31	Private limited liability company	1	0	0	100	100	0	0	0	0	0	0	0	0	0	0	0	0	0	0	10
1005	Guangdong province	man	1966	44	senior high school	12	NO	NO	NO	100000	50000	5	10	12	8	20000	20000	6	4	4	10	NO	NO	6	4	5	1990	24	individual proprietorship	1	1		100	100	0	0	0	0	0	0	0	0	0	0	0	0	0	0	50
759	Sichuan province	man			junior college	15	the Communist Party of China (CPC）	0	NO	50000	70000	5	11	16	8	10000	20000	7	4	4	8	NO	NO	3	4	4	1993		Private limited liability company	6	1	0	51		0		49		0		0		0		0		0		75
24	Guangxi	woman	1976	34	junior college	15	NO	YES	NO	80000	100000	5	10	18	8	4000	2400	8	3	1	8	NO	NO	6	7	8	1997	21	Private limited liability company	4	1	1	30	30	10	10	60	60	0	0	0	0	0	0	0	0	0	0	500
32	Zhejiang Province	man	1950	60	senior high school	12	NO	NO	NO	5000	100000	5	5	50	10	30000	20000	5	1	2	8	NO	NO	9	6	10	1993	43	individual proprietorship	1	1	0	100	100	0	0	0	0	0	0	0	0	0	0	0	0	0	0	20
76	Shanghai	man	1977	33	undergraduate	16	NO	YES	NO	30000	20000	2	3	5				0	8	2	6	NO	NO	6	7	7	2001	24	Private limited liability company	2
1022	Guangdong province	man	1960	50	senior high school	12	the Communist Party of China (CPC）	0	NO	100000	20000	5	30	35	36	10000	30000	8	5	4	7	Buddhism	YES	7	7	7	2000	40	partnership	2	1	1	60	60	0	0	40	40	0	0	0	0	0	0	0	0	0	0	45
23	Hainan Province	man	1956	54	senior high school	12	NO	NO	NO	50000	8000	4		6	3	10000	5000	8	2	2	8	Christian		4	2	3	2003	47	Private limited liability company	5	1	5	50	50	0	0	50	50	0	0	0	0	0	0	0	0	0	0	50
553	Fujian Province	man	1963	47	junior college	15	the Communist Party of China (CPC）	0		10000	20000	3	3	6	3		12000	10	1.5	2.5	10		NO	8	2	8	2004	41	Private limited liability company	2	1	1	90	90	10	10	0	0	0	0	0	0	0	0	0	0	0	0	45
118	Shaanxi Province	man	1960	50	undergraduate	16	NO	0	NO	100000	140000	4	9	12	6	30000	30000	8	3	2	10	NO	NO	4	3	3	2000	40	Private limited liability company	3	1	2
1057	Jiangsu province	man	1958	52	undergraduate	16	Democratic Party	0	NO	800000	500000	4	188	218	120	600000	600000	6	7	3	8	Buddhism		3	3	2	1993	35	company limited by shares	2	1	1	95	95	5	5	0	0	0	0	0	0	0	0	0	0	0	0	110
1014	Guangdong province	man	1971	39	senior high school	12	the Communist Party of China (CPC）	0	NO	20000	35000	6	14	16	8	30000	50000	10	6	1	7	Catholicism		6	8	9	1993	22	individual proprietorship	0	1	0	100	100	0	0	0	0	0	0	0	0	0	0	0	0	0	0	60
29	Shanghai	man	1977	33	undergraduate	16	NO	NO	NO	1000	5000	2	8	14	7	40000	30000	8	4	1	11	NO	NO	9	9	9	2007	30	individual proprietorship	1		0	100	100	0	0	0	0	0	0	0	0	0	0	0	0	0	0	10
1001	Guangdong province	man	1958	52	junior college	15	NO	0	NO	500000	800000	5	120	150	80	100000	100000	4	8	4	8	NO	NO	4	2	2	1995	37	individual proprietorship	1	1		100	100	0	0	0	0	0	0	0	0	0	0	0	0	0	0
29	Hebei province	man	1972	38	senior high school	12	NO	YES	NO	15000	30000	5	2.16	10	6	10000	30000	10	2	6	6	NO	NO	8	3	3	2005	33	Private limited liability company	2	1	1	51	51	49	49	0	0	0	0	0	0	0	0	0	0	0	0	100
15	Tibet	woman	1978	32	senior high school	12	NO	YES	NO	20000	15000	6	10	20	8	1500	15000	5	1	1	8	NO	NO			8	2007	29	Private limited liability company	2	1	2	30	30	60	60	10	10	0	0	0	0	0	0	0	0	0	0	120
45	Jilin province	man	1966	44	senior high school	12	NO	NO	NO	5000	3000	3	20	30	10	20000	30000	10	2	1	7	NO	NO	5	5	4			Private limited liability company	2		1	50	50	50	50	0	0	0	0	0	0	0	0	0	0	0	0	30
27	Shanghai	man	1965	45	senior high school	12	the Communist Party of China (CPC）	0	NO	4000	4000	1	5	10	4	20000	20000	9	4	0	9	NO	NO	9	9	9	2007	42	Private limited liability company	1	0	0	100	100	0	0	0	0	0	0	0	0	0	0	0	0	0	0	10
401	Yunnan Province	man	1976	34	junior college	15	NO	YES	NO	20000	2000	4	2	4	2.2	2000	20000	8	2	4	10	NO	NO	6	6	6	1999	23	Private limited liability company	1	1	1	100	100	0	0	0	0	0	0	0	0	0	0	0	0	0	0	30
4	Shaanxi Province	man	1971	39	senior high school	12	Democratic Party	0	NO	200000	210000	4	4	50	12	20000	20000	6	2	2	8	NO	NO	6	8	9	2001	30	Private limited liability company	3	1	1	85	85	15	15	0	0	0	0	0	0	0	0	0	0	0	0	300
1	Shanghai	man	1978	32	senior high school	12	NO	NO	NO	1500	1100	5	2.4	5				8	4	2	10	NO	NO	10	9	10	2004	26	Private limited liability company	2	1	1	60	60	40	40	0	0	0	0	0	0	0	0	0	0	0	0	50
20	Hainan Province	man	1957	53	junior college	15	Democratic Party	0	NO	50000	80000	3	3	18	3	15000	0	4	4	1.5	8	Buddhism		7	7	9	2007	50	Private limited liability company	2		2	50	50	50	50	0	0	0	0	0	0	0	0	0	0	0	0	100
196	Jiangsu province	man	1973	37	undergraduate	16	the Communist Party of China (CPC）	0	NO	12000	330000	4	45	60	20	70000	30000	7	3	1	9	Buddhism		3	4	5	2005	32	Private limited liability company	6	0	1	22	22	30	30	48	48	0	0	0	0	0	0	0	0	0	0	2000
92	Beijing	man	1969	41	postgraduate	19	Democratic Party	0	NO	500000	5000000	3	25	50	30	50000	50000	15	3	3	0	NO	NO	5	5	5	2002	33	Private limited liability company	6	1	0	10	68	0	0	0	22	0	0	90	10	0	0	0	0	0	0	300
24	Yunnan Province	man	1966	44	senior high school	12	NO	NO	NO	119000	120000	4	8	20	14	20000	40000	5	1	1	9	NO	NO				1997	31	Private limited liability company	2	1		30	30	0	0	70	70	0	0	0	0	0	0	0	0	0	0	160
1006	Sichuan province	man	1969	41	undergraduate	16	the Communist Party of China (CPC）	0	NO	1800000	2130000	3	50	80	30	100000	200000	8	1	1	0	NO	NO	2	2	2	2002	33	Private limited liability company	2	1	0	98	75	0	0	0	25	1	0	1	0	0	0	0	0	0	0	500
934	Heilongjiang Province	man	1966	44	undergraduate	16	NO	YES		70000	500000	4	10	15	8	10000	50000	10	2	1	11	NO	NO	2	3	5	2005	39	Private limited liability company	4		3	69	69	19	19	12	12	0	0	0	0	0	0	0	0	0	0	1300
38	Yunnan Province	woman	1957	53	postgraduate	19	the Communist Party of China (CPC）	0	NO	100000	150000	4		7	5			8	6	1	9	NO	NO	6	6	6	2003	46	company limited by shares	3	1	0	52	52															78
15	Shanxi Province	man	1974	36	senior high school	12	the Communist Party of China (CPC）	0		100000	130000	6		18	10	50000	30000	13	2	1	0	NO	NO	6	7	8	1999	25	Private limited liability company	3	1	2	0	0	100	100	0	0	0	0	0	0	0	0	0	0	0	0
1	Beijing	man	1961	49	undergraduate	16	the Communist Party of China (CPC）	0	NO	100000	100000	3	10	25	5			3	3	2	0	NO	NO						Private limited liability company	1			100	100	0	0	0	0	0	0	0	0	0	0	0	0	0	0
31	Jilin province	man	1980	30	undergraduate	16	the Communist Party of China (CPC）	0	NO	60000	80000	4	10	15	4	3500	20000	8	5	3	8	NO	NO	3	4	5			individual proprietorship	1	1	0	100	100	0	0	0	0	0	0	0	0	0	0	0	0	0	0	90
3011	Henan province	man	1965	45	senior high school	12		0		100000	50000	4		30	5	10000	30000	10	1	1	12			6	3	5				1	1		100	100	0	0	0	0	0	0	0	0	0	0	0	0	0	0
1007	Guangdong province	man	1968	42	senior high school	12	the Communist Party of China (CPC）	0		20000	40000	5	54	58	40	5000	12000	7	3	1	6	NO	YES	8	6	8	1990	22	Private limited liability company	2	1	2	100	100	0	0	0	0	0	0	0	0	0	0	0	0	0	0	1350
9	Guangdong province	man	1971	39	senior high school	12	NO	YES	NO	30000	20000	4	5	7	5	10000	10000	7	2	2	12	NO	NO	6	6	6	1992	21	individual proprietorship	1	1	1	100	100	0	0	0	0	0	0	0	0	0	0	0	0	0	0	250
184	Jiangxi province	man	1967	43	junior high school	9	NO	YES	NO	30000	10000	4	15	15	9	30000	60000	3	2	4	8	NO	NO	7	5	10	2007	40	company limited by shares	3	1	2	24	24	76	76	0	0	0	0	0	0	0	0	0	0	0	0	80
45	Shandong province	man	1976	34	junior college	15	NO	YES		0	4000	2	4	7	4	8000	10000	10	2	1	6	Taoism	NO	6	6	8	2008	32	Private limited liability company	2	1	0
335	Jiangsu province	woman	1985	25	postgraduate	19	the Communist Party of China (CPC）	0	NO	4000	2000	6	6	28	5	3000	30000	6	2	6	8	NO	NO	8	6	1	2008	23	Private limited liability company	1	1	0	100	100	0	0	0	0	0	0	0	0	0	0	0	0	0	0	10
358	Jiangsu province	woman	1980	30	undergraduate	16	the Communist Party of China (CPC）	0	NO	4000	2000	6	6	9	5	3000	3000	6	2	6	8	NO	NO	6	5	1			Private limited liability company	1	1	0	100	100	0	0	0	0	0	0	0	0	0	0	0	0	0	0	10
132	Beijing	man	1979	31	undergraduate	16	the Communist Party of China (CPC）	0	NO	12000	30000	4	30	30	20	50000	100000	7	4	2	8	Buddhism		6	6	7	2004	25	Private limited liability company	2	1	1	80	80	20	20	0	0	0	0	0	0	0	0	0	0	0	0	10
49	Anhui Province	man	1967	43	undergraduate	16	NO	0	NO	30000	24000	5	9	13		15000	28000	10	2	4	8	Buddhism		6	5	7	1998	31	Private limited liability company	4	1	3	20	20	31	31	49	49	0	0	0	0	0	0	0	0	0	0	1100
3	Henan province	man	1963	47	undergraduate	16	the Communist Party of China (CPC）	0	NO	20000	26000	2	19	98	22	30000	100000	4	4	3	1	NO	NO	5	4	4	1997	34	company limited by shares	9	0	0	0	30	46	0	54	63	0	0	0	7	0	0	0	0	0	0	50
11	Beijing	man	1956	54	postgraduate	19	the Communist Party of China (CPC）	0	NO	200000	150000	4	10	20	10	10000	50000	4	2	1	8	NO	NO	4	3	7	1999	43	partnership	3	0	1	50	80	20	5	30	15	0	0	0	0	0	0	0	0	0	0	3000
1049	Shandong province	man	1960	50	senior high school	12	NO	0	NO	780000	620000	3	20	30	5	5000	6000	8	3	4	6	NO	NO	5	4	4	1989	29	company limited by shares	7	1	0	47	47	0	0	53	53	0	0	0	0	0	0	0	0	0	0	300
7	Tibet	man	1968	42	undergraduate	16	the Communist Party of China (CPC）	0		150000	200000	3	25	35	10	10000	50000	5	1	1	0	NO	NO	5	4	1	2001	33	Private limited liability company	1			60		0		0		0		0		0		0		40		1350
308	Fujian Province	woman	1965	45	undergraduate	16	NO	YES	NO	30000	40000	4	12.5	18	5.5	20000	35000	8	3	4	9	NO	NO	7	6	8	2002	37	Private limited liability company	2	2	1	80	80	20	20	0	0	0	0	0	0	0	0	0	0	0	0	200
2	Guizhou province	woman	1974	36	junior college	15	Democratic Party	YES	NO	40000	40000	3	6	10	6	10000	15000	12	2	1	8	Buddhism		10	10	10			Private limited liability company		1	1	50	50	50	50	0	0	0	0	0	0	0	0	0	0	0	0	50
16	Heilongjiang Province	man	1966	44	junior college	15	NO	YES	NO	0	40000	4	3	5	6	0		10	8	0	6	NO	NO	6	2	6	2000	34	Private limited liability company	6	1	2	80	80	10	10	10	10	0	0	0	0	0	0	0	0	0	0	440
25	Guizhou province	man	1949	61	elementary school	9	the Communist Party of China (CPC）	0	NO	30000	35000	2	6	10	6	20000	10000	16	1	2	5	NO	NO	6	6	6	2000	51	Private limited liability company	1	1	1	100	100	0	0	0	0	0	0	0	0	0	0	0	0	0	0	100
109	Shaanxi Province	woman	1950	60	junior college	15	the Communist Party of China (CPC）	0	Deputy secretary of party branch	680000	693000	4	12	20	11	30000	80000	10	1	1	6	NO	NO	8	9	10	2007	57	company limited by shares	7	1	4	51	51	30	30	19	19	0	0	0	0	0	0	0	0	0	0	1205
4002	Henan province	man	1952	58	senior high school	12	NO	NO	NO	472000	345000	4	8	11	7	20000	4000	8	8	1	7	NO	NO	6	2	3			Private limited liability company			3	80	80	20	20	0	0	0	0	0	0	0	0	0	0	0	0	500
21	Yunnan Province	man	1962	48	senior high school	12	Democratic Party	0	NO	800000	500000							10	4	2	5		NO	5	5	5	2003	41	Private limited liability company	1	1	1																	1000
1078	Jiangsu province	man	1959	51	senior high school	12	NO	NO	NO	10000	15000	5	4	6	3	10000	20000	8	5	2	8	NO	NO	5	5	6	1993	34	individual proprietorship	4	0	0	60	60	0	0	40	40	0	0	0	0	0	0	0	0	0	0	50
756	Sichuan province	woman	1963	47	senior high school	12	the Communist Party of China (CPC）	0	NO	10000	15000	6	7	9	8	10000	30000	6	4	2	6	Buddhism	YES	6	7	6	2004	41	partnership		2		51	51	0	0	49	49	0	0	0	0	0	0	0	0	0	0	70
174	Shanghai	man	1951	59	junior college	15	NO	YES	NO	5000	3000	2	6	8		5000	0	8	1	2	7	NO	NO	5	4	4	1992	41	individual proprietorship	1	1	0	100	100	0	0	0	0	0	0	0	0	0	0	0	0	0	0	50
370	Jiangsu province	woman	1953	57	junior college	15	NO	NO	NO	50000	60000	3	11	13	5	5000	1000	9	5	2	8	NO	NO	7	6	8	1990	37	Private limited liability company	1	1	0	100	100	0	0	0	0	0	0	0	0	0	0	0	0	0	0	100
47	Hubei Province	man	1973	37	undergraduate	16	the Communist Party of China (CPC）	0	NO	900000	900000	3	10	60	22	50000	50000	6	3	3	12	NO	NO	3	3	6	2004	31	Private limited liability company	3	1	0	2.5	2.5	0	0	5	5	0	0	92.5	92.5	0	0	0	0	0	0	4000
782	Sichuan province	man	1970	40	senior high school	12	the Communist Party of China (CPC）	0	NO	150000	100000	5	8	17	11	20000	35000	6	3	2	13	NO	YES	7	8	9	2008	38	Private limited liability company	3	0	0	40	40	0	0	60	60	0	0	0	0	0	0	0	0	0	0	100
9	Guangdong province	man	1957	53	senior high school	12	NO	YES	NO	50000	80000	10	20	100	50	100000	100000	10	1	2	8	Buddhism	YES	4	4	4	2000	43	Private limited liability company	1	1	1	80	80	20	20	0	0	0	0	0	0	0	0	0	0	0	0	20
17	Hunan province	man	1956	54	junior high school	9	the Communist Party of China (CPC）	0	NO	50000	60000	3	12	19	8	10000	10000	9	3	1	8	NO	NO	6	6	6	1995	39	partnership	4	1	0	60	60	0	0	40	40	0	0	0	0	0	0	0	0	0	0	200
1019	Guangdong province	man	1960	50			the Communist Party of China (CPC）	0	NO	100000	20000	4	30	40	15	50000	100000	8	3	2	11	Buddhism		5	3	3	1990	30	company limited by shares	2	1	2	100	100	0	0	0	0	0	0	0	0	0	0	0	0	0	0	100
42	Sichuan province	man	1963	47	senior high school	12	the Communist Party of China (CPC）	0	party branch secretary	5000	4000	3	2	3	1		6000	6	6	4	8	Buddhism				1	2004	41	individual proprietorship	1	1	0	100		0		0		0		0		0		0		0
2	Guangxi	man	1963	47	undergraduate	16	NO	YES	NO	50000	50000	5	6	8	4	10000	23000	8	4	6	6	NO	NO	4	3	9	2002	39	Private limited liability company	3	1	2	80	80	20	20	0	0	0	0	0	0	0	0	0	0	0	0	30
107	Fujian Province	woman	1967	43	senior high school	12	the Communist Party of China (CPC）	0	NO	100000	500000							12	5	0	7	Buddhism	NO	1	1	10	2003	36	individual proprietorship	2	1	2	0	0	100	100	0	0	0	0	0	0	0	0	0	0	0	0	10192
1007	Guangdong province	man	1967	43	junior high school	9	the Communist Party of China (CPC）	0	NO	50000	30000	4	15	15	8	20000	20000	9	3	2	10	NO	NO	7	5	4	1999	32	individual proprietorship	1	1		100	100	0	0	0	0	0	0	0	0	0	0	0	0	0	0	30
26	Beijing	man	1961	49	postgraduate	19	NO	NO	NO	4000000	5600000	5	20	26	17	100000	70000	5	3	2	8	Buddhism		1	3	5			Private limited liability company	1	1
559	Fujian Province	man	1959	51	elementary school	9	the Communist Party of China (CPC）	0	NO	12310	8500	5	20	50	30	100000	50000	8	7	3	6	Buddhism		5	4	7	2001	42	Private limited liability company	2		2	80	80	20	20	0	0	0	0	0	0	0	0	0	0	0	0	50
1002	Liaoning province	man	1955	55	junior college	15	the Communist Party of China (CPC）	0	NO	700000	120000	2	0	0	0	0	0	10	2	1	8	NO	NO	4	4	5	2002	47	company limited by shares	2	1	1	75	75	25	25	0	0	0	0	0	0	0	0	0	0	0	0	200
96	Beijing	woman	1962	48	junior college	15	NO	0	NO	100000	200000	3						10	4	2	4	NO	NO				2002	40	Private limited liability company		1	1
30	Jilin province	man	1969	41	junior college	15	the Communist Party of China (CPC）	0	NO	70000	30000	4	12	24	9	50000	20000	6	4	2	12	NO	NO	3	3	3	2004	35	Private limited liability company	2		1	90	90	10	10	0	0	0	0	0	0	0	0	0	0	0	0	100
35	Guangdong province	man	1960	50	junior college	15	NO	NO	NO	360000	616000	4	12	17	6	19600	32600	5	5	0	14	NO	NO	3	4	4	2002	42	company limited by shares	5	1	2	60	60	30	30	10	10	0	0	0	0	0	0	0	0	0	0	600
1030	Shandong province	man	1950	60			NO	YES	NO	80000	120000	5	5	8	3	1000	9000	10	0	1	13	NO	NO	5	6	8	1993	43	individual proprietorship	1	1	0	100	100	0	0	0	0	0	0	0	0	0	0	0	0	0	0	30
77	Shanghai	man	1954	56	senior high school	12	NO	NO	NO	50000	50000	3	10	16	8	50000	30000	8	2	1	8	NO	NO	8	8	8	2000	46	Private limited liability company	2	1	1
33	Jilin province	man	1970	40	junior college	15	NO	YES	NO	0	10000	2	4	10	2	5000	5000	6	2	4	12	NO	NO	9	8	10	2001	31	Private limited liability company	3		1	70	70	10	10	20	20	0	0	0	0	0	0	0	0	0	0	20
19	Guangxi	woman	1964	46	undergraduate	16	NO	NO	NO	20000	10000	3	10	15	7	40000	20000	10	2	0	8	NO	NO	6	7	9	2007	43	Private limited liability company	1	1	0	50	50	0	0	50	50	0	0	0	0	0	0	0	0	0	0	50
76	Heilongjiang Province	woman	1970	40	undergraduate	16	Democratic Party	0	NO	300000	350000	5	50	100	25	150000	100000	10	2	2	0	Buddhism	YES	8	6	5			Private limited liability company	20	1	3	100	100	0	0	0	0	0	0	0	0	0	0	0	0	0	0	10
513	Jiangsu province	man	1957	53	junior high school	9	NO	NO	NO	2000	35000	3	2	4	4	0	0	8	4	0	6	Buddhism	YES	6	6	7	1999	42	Private limited liability company	2	1	1	50	60	50	40	0	0	0	0	0	0	0	0	0	0	0	0	50
10	Heilongjiang Province	man	1960	50	junior college	15	the Communist Party of China (CPC）	0	NO	13000	24000	4	6	12	10	10000	20000	12	2	2	8	NO	NO	3	3	3	1995	35	Private limited liability company	2	0	1	51	51	49	49	0	0	0	0	0	0	0	0	0	0	0	0	500
583	Fujian Province	man	1963	47	senior high school	12	the Communist Party of China (CPC）	0	party branch secretary	1000000	1000000	4	10	15	38	10000	7000	8	7	4	5	Buddhism		2	2	2	1995	32	Private limited liability company	1	1		100	100	0	0	0	0	0	0	0	0	0	0	0	0	0	0
1006	Guangdong province	man	1965	45			NO	NO	NO	50000	50000	4	15	15	8	10000	20000	10	4	2	8	NO	NO	6	7	7	1995	30	individual proprietorship	1	1		100	100	0	0	0	0	0	0	0	0	0	0	0	0	0	0	50
1032	Guangdong province	man	1968	42	junior college	15	NO	0	NO	30000	30000	10	10	20	15	100000	50000	8	4	2	6	NO	NO	4	6	7	2000	32	company limited by shares	3	2	1	80	80	20	20	0	0	0	0	0	0	0	0	0	0	0	0	100
1014	Jiangsu province	man	1959	51	senior high school	12	Democratic Party	0	NO	20000	20000	3	5	8	3	2000	3000	10	2	2	10	Buddhism		8	8	9	1996	37	individual proprietorship	2	1	2	80	80	20	20	0	0	0	0	0	0	0	0	0	0	0	0	10
1020	Guangdong province	man	1952	58	undergraduate	16	the Communist Party of China (CPC）	0	NO	20000	10000	5	50	55	30	50000	100000	6	6	2	10	Buddhism	NO	8	7	9	1993	41	partnership	3	1	2	50	50	50	50	0	0	0	0	0	0	0	0	0	0	0	0	54
212	Jilin province	woman	1979	31	junior college	15	NO	YES	NO	1000	5000	3	4	6	3	10000	10000	8	3	4	9	NO	NO	8	9	10	2004	25	individual proprietorship	2	1	0	100	100	0	0	0	0	0	0	0	0	0	0	0	0	0	0	10
206	Shaanxi Province	man	1964	46	postgraduate	19	the Communist Party of China (CPC）	0	NO	1244400	695000	5	12	15	10	20000	50000	10	4	4	6	NO	NO	4	5	5	2001	37	company limited by shares	2	0	1	90	21	10	2	0		0		0		0		0		0		10020
652	Shanxi Province	woman	1956	54	senior high school	12		0	NO	50000	30000	5	2	9	3	3000	10000	3	4	1	0	NO	NO	5	5	5	2006	50	Private limited liability company	2		1	60	60	40	40	0	0	0	0	0	0	0	0	0	0	0	0	3
313	Fujian Province	man	1964	46	senior high school	12	NO	NO	director	300000	260000	4	10	30	8	20000	20000	6	2	0	0	NO		5	5	5	1996	32	individual proprietorship	2	1		75	75
36	Shanghai	man	1978	32	undergraduate	16	NO	NO	NO	1000	2500	2	8	14	7	40000	30000	8	2	2	12	NO	NO	8	8	9	2007	29	Private limited liability company	1		0	100	100	0	0	0	0	0	0	0	0	0	0	0	0	0	0	10
30	Shanghai	woman	1977	33	undergraduate	16	NO	NO	NO	1000	2500	2	8	14	7	40000	30000	8	2	2	12	NO	NO	9	9	9	2007	30	Private limited liability company	1		0	100	100	0	0	0	0	0	0	0	0	0	0	0	0	0	0	5
31	Shanghai	man	1976	34	undergraduate	16	NO	NO	NO	1000	2500	2	8	14	7	40000	30000	8	2	2	12	NO	NO	9	9	9	2007	31	individual proprietorship	1	0	0	100	100	0	0	0	0	0	0	0	0	0	0	0	0	0	0	5
34	Shanghai		1976	34	undergraduate	16	NO	NO	NO	1500	2500	2	8	14	7	40000	30000	8	2	2	12	NO	NO	9	9	9	2007	31	individual proprietorship	1	0	0	100	100	0	0	0	0	0	0	0	0	0	0	0	0	0	0	5
33	Shanghai	man	1974	36	undergraduate	16	NO	NO	NO	1200	2500	2	8	14	7	40000	30000	8	3	1	12	NO	NO	9	9	9	2007	33	Private limited liability company	1	0	0	100	100	0	0	0	0	0	0	0	0	0	0	0	0	0	0	5
3	Guangdong province	man	1965	45	senior high school	12	NO	0	NO	2000000	4000000	4	300		80	600000	200000	4	8	0.5	8	Buddhism	NO	3	3	3	2005	40	Private limited liability company		2	1	70		30		0		0		0		0		0		0		50
572	Fujian Province	man	1959	51	junior college	15	NO	YES	NO	100000	120000	4	200	300	50	28000	22000	4	3	1	16	NO	NO	2	2	2	1991	32	Private limited liability company	2	1	1	80	80	20	20	0	0	0	0	0	0	0	0	0	0	0	0
371	Yunnan Province	man	1950	60	senior high school	12	the Communist Party of China (CPC）	0	NO	2000	3000	3	10	10	5	10000	5000	5	1	1	8	NO	YES	9	8	7	2005	55	Private limited liability company	3	1	1	80	80	20	20	0	0	0	0	0	0	0	0	0	0	0	0	10
320	Fujian Province	man	1960	50	junior college	15	the Communist Party of China (CPC）	0	NO	393500	39500	5	30	50	30	100000	200000	8	5	2	7	Buddhism	NO	4	4	4	2004	44	Private limited liability company	7		1	23	23	28	28	49	49	0	0	0	0	0	0	0	0	0	0	5000
5	Qinghai Province	man	1977	33	senior high school	12	the Communist Party of China (CPC）	0	NO	18000	25000	3	2.76	2.76	2.16	0	1000	12	4	2	6	Mohammedanism		8	6	9	2001	24	Private limited liability company	2	1	1	49	49	51	51	0	0	0	0	0	0	0	0	0	0	0	0	203
569	Fujian Province	man	1959	51	senior high school	12	NO	YES	NO	150000	100000	7	20	30	20	20000	10000	6	4	4	10	Buddhism		5	1	1	2000	41	Private limited liability company	2	1	2	90	90	10	10	0	0	0	0	0	0	0	0	0	0	0	0	300
14	Tianjin	man	1966	44	junior college	15	the Communist Party of China (CPC）	0	NO	100000	440000	4	60	65	40	50000	150000	8	4	3	9	NO	NO	3	4	9	1995	29	Private limited liability company	2	1	1	0	80	100	20	0	0	0	0	0	0	0	0	0	0	0	0	50
74	Sichuan province	man	1964	46	junior college	15		0	NO	450000	50000	5						6	1	0	0	NO	NO				2004	40	Private limited liability company	2	1	1	60	60	40	40	0	0	0	0	0	0	0	0	0	0	0	0
26	Guangdong province	man	1969	41				YES	NO	50000	30000	4	11					10	2	1	10	NO	NO	6	5	6				1	1	0	70	70	0	0	0	0	0	0	0	0	0	0	0	0	30	30	200
762	Sichuan province	man	1943	67	junior high school	9	NO	NO		3000	3500	4		10	8		10000	12	1	1	10		NO		6		2004	61	individual proprietorship		1	2		100		0		0		0		0		0		0		0
61	Beijing	man	1979	31	junior college	15	NO	YES	NO	10000	10000	4	10	20	15	25000	10000	4	8	2	10	NO	NO	5	6	10	2007	28	individual proprietorship	3	1	0	100	100	0	0	0	0	0	0	0	0	0	0	0	0	0	0	10
1068	Jiangsu province	man	1971	39	undergraduate	16	Democratic Party	0	NO	5000	50000	4	5	10	8	10000	20000	8	5	2	9	NO	NO	4	4	4	2006	35	Private limited liability company	2	0	1	60	60	40	40	0	0	0	0	0	0	0	0	0	0	0	0	200
320	Inner Mongolia	man	1976	34	junior high school	9	the Communist Party of China (CPC）	0	NO	0	1000	3	3	6	3	10000	20000	8	4	2	10	NO	NO	7	7	8	2001	25	Private limited liability company	2	0	1	70	70	30	30	0	0	0	0	0	0	0	0	0	0	0	0	50
1063	Sichuan province	man	1946	64	junior high school	9	NO	0	NO	900000	360000	6	10	16	4	20000	12000	4	4	1	7	NO	NO				2002	56	Private limited liability company	11	1		51
13	Hubei Province	man	1965	45	senior high school	12	the Communist Party of China (CPC）	0	NO	15000	18000	5	6	10	8	30000	50000	4	2	3	15	NO	NO	8	6	6	2004	39	Private limited liability company	2	0		20	20	80	80	0	0	0	0	0	0	0	0	0	0	0	0	50
28	Gansu province	man	1963	47	senior high school	12	the Communist Party of China (CPC）	0		1000000	500000	4	100	150	50	100000	30000	3	3	1	0	Christian		5	5	6			Private limited liability company		1		80	80	20	20	0	0	0	0	0	0	0	0	0	0	0	0	3000
1016	Guangdong province	man	1965	45	junior high school	9	NO	YES	NO	20000	30000	5	3	11	8	20000	25000	8	7	1	8	NO	YES	5	5	8	1992	27	Private limited liability company	3	1	2	60	60	40	40	0	0	0	0	0	0	0	0	0	0	0	0	50
3004	Henan province	man	1959	51	senior high school	12	NO	YES	NO	50000	30000	6	10	30	10	20000	20000	4	4	2	10	NO	NO	5	4	6	1997	38	individual proprietorship				70	60	0	40	0	0	0	0	0	0	0	0	0	0	30	0	10
11	Shandong province	man	1977	33	undergraduate	16	the Communist Party of China (CPC）	0	NO	20000	20000	5	3	7	2			8	4	1	0	Buddhism					2004	27	Private limited liability company	3	1	0	1		30
18	Guangdong province	man	1976	34	senior high school	12	NO	NO	NO	30000	20000	5	10	12	6	10000	10000	8	2	2	12	NO	NO	5	5	5	1996	20	Private limited liability company	1	1		100	100	0	0	0	0	0	0	0	0	0	0	0	0	0	0	200
1080	Jiangsu province	man	1965	45	senior high school	12	NO	NO	NO	10000	15000	3	3	5	3	10000	10000	8	3	2	9	NO	NO	5	5	6	1990	25	individual proprietorship	2	1	0	100	100	0	0	0	0	0	0	0	0	0	0	0	0	0	0	30
46	Heilongjiang Province	man	1956	54	junior college	15	NO	YES	NO	10000	10000	7	35	50		150000	50000	3	5	1	13	Buddhism	NO	6	6	6	2005	49	Private limited liability company	5	1	0	40	40	60	60	0	0	0	0	0	0	0	0	0	0	0	0	50
40	Shanghai	man	1975	35	junior college	15	NO	NO	NO	1000	5000	3	9	12	7	40000	30000	8	5	0	9	NO	NO	8	8	8	2006	31	Private limited liability company	2	0	1	50	50	50	50	0	0	0	0	0	0	0	0	0	0	0	0	50
41	Shanghai	man	1975	35	junior college	15	NO	NO	NO	1000	5000	2	7	12	7	10000	40000	8	5	1	8	NO	NO	9	9	9	2005	30	Private limited liability company	2		1	50	50	50	50	0	0	0	0	0	0	0	0	0	0	0	0	50
1019	Guangdong province	man	1968	42	senior high school	12	NO	NO	NO	5000	5000	4	8	10	5	5000	5000	10	3	2	9	NO	NO	8	7	7	1995	27	individual proprietorship	1	0	0	100	100	0	0	0	0	0	0	0	0	0	0	0	0	0	0	40
6	Shandong province	woman	1974	36	junior college	15	NO	YES	NO	0	5000	2	10	15	5	10000	10000	0	0	0	0	NO	NO	5	5	6	1999	25	Private limited liability company	3	2	1	80	50	20	50	0	0	0	0	0	0	0	0	0	0	0	0	50
261	Anhui Province	man	1963	47	junior college	15	the Communist Party of China (CPC）	0	NO	1000	2000	5	5	10	5	10000	20000	10	2	4	8	NO	NO	8	7	8	1999	36	Private limited liability company	2	1	1	90	90	10	10	0	0	0	0	0	0	0	0	0	0	0	0	30
32	Shanghai	woman	1980	30	undergraduate	16	NO	NO	NO	1000	2000	2	8	14	7	10000	20000	8	5	0	9	NO	NO	9	9	9	2007	27	individual proprietorship	1	0	0	100	100	0	0	0	0	0	0	0	0	0	0	0	0	0	0	5
503	Liaoning province	man	1960	50	junior college	15	NO	NO	NO	1000	1000	3	3	4	3		2000	8	2	2	12	NO	NO	5	6		1994	34	individual proprietorship	3	1	1	100	100	0	0	0	0	0	0	0	0	0	0	0	0	0	0
28	Ningxia	man	1954	56	senior high school	12	the Communist Party of China (CPC）	0		8000	8000	3	3	5	2			8	4	1	11	NO	NO	5	5	5	1997	43	individual proprietorship			3	50	50															1
58	Shandong province	woman	1969	41	undergraduate	16	NO	0	NO	100000	145000	4	15	25	10	50000	50000	8	6	3	7	NO	NO	1	1	1	2005	36	Private limited liability company	2	0	0	80	80	0	0	20	20	0	0	0	0	0	0	0	0	0	0	2000
40	Guizhou province	woman	1970	40	junior college	15	NO	YES		20000	20000	3					10000	10	0	2	12	NO	NO				1996	26	Private limited liability company		1	2	0		80		20		0		0		0		0		0		1529
20	Hunan province	man	1969	41	undergraduate	16	NO	NO	NO	100000	120000	4	15	20	5	10000	30000	8	2	1	8	NO	NO	4	7	7	2003	34	Private limited liability company	1	1	1	20	20	80	80	0	0	0	0	0	0	0	0	0	0	0	0	200
1008	Jilin province	man	1954	56	junior college	15	NO	NO	NO	120000	100000	7	6.6	9.2	22		150000	10	2.5	3.5	8	NO	NO	7	3	3			Private limited liability company	3	1	1	100	63	0	36	0	1	0	0	0	0	0	0	0	0	0	0	26
29	Beijing	man	1962	48	postgraduate	19	the Communist Party of China (CPC）	0	NO	0	500000	4	0					5	4	2	8	NO		4	5	10	2004	42	Private limited liability company
1026	Shandong province	man	1959	51	senior high school	12	the Communist Party of China (CPC）	0	NO	500000	550000	4	3	6	4	10000	30000	6	1	1	16	NO	NO	5	8	8	1998	39	Private limited liability company			5	30	30	40	40	30	30	0	0	0	0	0	0	0	0	0	0	400
122	Beijing	woman	1968	42	postgraduate	19	Democratic Party	0		16000	41800							10	5	3	5	NO	NO	5	3	3	2002	34	Private limited liability company
749	Sichuan province	man	1971	39	undergraduate	16	NO	NO	NO	200000	160000	5	18	22	18	36000	18000	8	4	4	8	Buddhism		9	7	4	2004	33	Private limited liability company	2	1	1	60		40		0		0		0		0		0		0
1006	Liaoning province	woman	1973	37	postgraduate	19	NO	0	NO	150000	80000							5	4	1	6	NO	NO	5	5	5	2007	34	Private limited liability company	2	1	0	80	80
28	Guangdong province	man	1968	42	elementary school	9	NO	0	NO	8000	11000	6	6	9	8		25500	8	1	1	0	NO	NO	10	10		2003	35	Private limited liability company				80		20		0		0		0		0		0		0		50
5	Hunan province	man	1964	46	undergraduate	16	the Communist Party of China (CPC）	0	NO	400000	600000	3	10	20	18	50000	100000	8	4	4	8	NO	NO	5	5	5	1995	31	Private limited liability company	12	1	3	43.3	43.3	20.4	20.4	36.3	36.3											508
7	Shandong province	man	1969	41			the Communist Party of China (CPC）	0	NO	270000	380000	3	12	15	6	20000	23000	6	2	1	8	NO	NO	2	2	3	2002	33		1	1	0	100	100	0	0	0	0	0	0	0	0	0	0	0	0	0	0	150
48	Sichuan province	man	1963	47	undergraduate	16	the Communist Party of China (CPC）	0	NO	200000	100000	6	18	22	10	40000	60000	10	2	2	10	NO	NO	5	5	5	2000	37	individual proprietorship	0	1	0	100	100	0	0	0	0	0	0	0	0	0	0	0	0	0	0	100
29	Sichuan province	man	1960	50	junior high school	9	NO	NO	NO	3000	4000	3	6	10	6	10000	5000	6	1	1	12	NO	NO	6	6	6	1990	30	Private limited liability company	1	0	0	70	63	0	0	30	37	0	0	0	0	0	0	0	0	0	0	20
245	Jilin province	woman	1972	38	junior college	15	NO	YES	NO	8000	2000	3	4	5		20000	30000	4	1	1	7	NO	NO	6	6	9	2000	28	partnership	13	1	1	80	80	20	20	0	0	0	0	0	0	0	0	0	0	0	0	14
30	Liaoning province	woman	1966	44	undergraduate	16	NO	YES	NO	560000	620000	3	30	50	8	15000	12000	4	2	1	0	NO	NO	3	4	3	2004	38	Private limited liability company	2	1	1	90	90	10	10	0	0	0	0	0	0	0	0	0	0	0	0	2500
20	Guangdong province	man	1978	32	junior college	15	NO	NO	NO	25000	12000	6	8	12	5	20000	30000	8	4	2	10	NO	NO	6	6	6	2004	26	Private limited liability company	1	1	0	80	80	0	0	0	0	0	0	0	0	0	0	0	0	20	20	30
2	Tianjin	man	1963	47	junior college	15	the Communist Party of China (CPC）	0	NO	4000	50000	3	10	20	6.6	20000	10000	12	3	2	7	Buddhism	YES	3	5	5	2002	39	individual proprietorship	2	1	1	100	100	0	0	0	0	0	0	0	0	0	0	0	0	0	0	30
26	Guangdong province	man	1962	48	junior college	15	NO	NO	NO	900000	860000	2	12	16	6	12000	0	4	6	0	14	NO	NO	2	2	2	2000	38	company limited by shares	5	1	0	30	30	0	0	70	70	0	0	0	0	0	0	0	0	0	0	860
22	Gansu province	woman	1971	39	junior college	15	NO	NO	NO	40000	60000	3	2	5	4	5000	2000	8	4	4	8	NO	NO	8	7	8	2003	32	partnership	2	1	1	80	90	20	10	0	0	0	0	0	0	0	0	0	0	0	0	50
40	Chongqing	woman	1985	25	junior college	15	NO	YES	NO	200	100	3	2	4	3	4000	10000	8	1	2	13	NO	YES	6	6	6	2003	18	Private limited liability company	3	1	0		0		0		100		0		0		0		0		0	100
608	Zhejiang Province	man	1958	52	junior college	15	the Communist Party of China (CPC）	0	NO	300000	250000	3	10	15	12	20000	35000	6	2	1	10	NO	NO	5	4	5	2002	44	Private limited liability company	2		1	80	80	20	20	0	0	0	0	0	0	0	0	0	0	0	0	500
12	Shandong province	woman	1989	21	junior college	15	NO	YES	NO	50000	20000	5	60	95	10			8	2	4	6		NO	5	6	7	2003	14	Private limited liability company	2	1	0	50	10															30
1008	Liaoning province	woman	1968	42	junior college	15	the Communist Party of China (CPC）	0	NO	5000	5000	3	10	30	10	70000	30000	8	2	1	0	NO	NO	3	4	4	2002	34	Private limited liability company		1		100	100	0	0	0	0	0	0	0	0	0	0	0	0	0	0
31	Guangdong province	man	1970	40	senior high school	12	NO	NO		8000	5000	5	8	10	5	5000	3000	10	3	1	10	NO	NO	6	7	6				1	1	0	100	100	0	0	0	0	0	0	0	0	0	0	0	0	0	0
598	Zhejiang Province	man	1967	43	junior college	15	the Communist Party of China (CPC）	0	NO	1500	2500	3	6	10	4	10000	30000	10	0	2	0	NO	NO	7	6	6	1989	22	individual proprietorship	1		1	100	100	0	0	0	0	0	0	0	0	0	0	0	0	0	0
2	Hainan Province	man	1960	50	junior college	15	the Communist Party of China (CPC）	0	NO	3000	2000	5	2	3	1	500	600	8	3	2	11	NO	NO	7	6	6	2005	45	Private limited liability company	2	0	1	60	60	40	40	0	0	0	0	0	0	0	0	0	0	0	0	500
31	Hunan province	man	1959	51	junior college	15	the Communist Party of China (CPC）	0	NO	2000000	3000000	4	50	100	20	5000	4000	8	6	2	8	NO	NO	5	4	3			individual proprietorship	2	1	1	95	95	5	5	0	0	0	0	0	0	0	0	0	0	0	0	850
747	Gansu province	man	1955	55	junior college	15	Democratic Party	0		270000	110000	4	3	4	4	6000	8000	8	2	2	8	Taoism		6	4	4	1996	41	Private limited liability company	2	1	1	60	60	40	40	0	0	0	0	0	0	0	0	0	0	0	0	100
19	Guangdong province	man	1965	45	undergraduate	16	the Communist Party of China (CPC）	0	NO	150000	100000	4	12	15	8	10000	10000	6	2	2	12	NO	NO	3	3	3			Private limited liability company	1	1		100	100	0	0	0	0	0	0	0	0	0	0	0	0	0	0	2000
1013	Chongqing	man	1964	46	junior high school	9	NO	0	NO	10000	100000	4		50	15	50000	100000	6	6	4	8	NO	NO	6	6	6			company limited by shares	1	1	1	100	100	0	0	0	0	0	0	0	0	0	0	0	0	0	0	200
10	Xinjiang	man	1972	38	junior college	15	NO	YES	NO	10000	80000	5	5	10	6	10000	30000	10	3	3	8	Mohammedanism		5	5	7	1998	26	Private limited liability company	20	2	0	70	70	0	0	30	30	0	0	0	0	0	0	0	0	0	0	50
361	Jiangsu province	woman	1985	25	undergraduate	16	the Communist Party of China (CPC）	0	NO	10000	50000	4	10	20	8	20000	20000	6	6	2	10	NO	NO	6	6	9	2009	24	Private limited liability company	2			60	60	0	0	40	40	0	0	0	0	0	0	0	0	0	0	50
2	Ningxia	man	1954	56	senior high school	12	the Communist Party of China (CPC）	0		50000	50000	4	30	40	20	150000	50000	4	9	1	10	Taoism	NO	7	8	6	2001	47	Private limited liability company	5	2	2	80	80	20	20	0	0	0	0	0	0	0	0	0	0	0	0	80
15	Guangdong province	man	1965	45	junior college	15	NO	NO	NO	40000	32000	6	20	30	10	20000	20000	8	4	2	10	Buddhism		6	7	6	1998	33	individual proprietorship	1	1	1	60	60	40	40	0	0	0	0	0	0	0	0	0	0	0	0
124	Shandong province	man	1969	41	junior college	15	the Communist Party of China (CPC）	0	NO	20000	30000	6	50	100	40	100000	200000	10	4	1	9	NO	NO	4	4	4	2001	32	individual proprietorship				100	100	0	0	0	0	0	0	0	0	0	0	0	0	0	0	50
69	Shandong province	man	1965	45	junior college	15	NO	YES	NO	50000	30000	5	40	65	20	10000	20000	4	4	1	0	NO	NO	3	5	7	2000	35	Private limited liability company	2	1		60	60															4060
24	Shanghai	man	1969	41	postgraduate	19	Democratic Party	0	NO	18000	20000	5	12	14	10	1000	3000	8	1	1	14	NO	NO	7	5	5	2007	38	individual proprietorship	3	1	0	6	6	0		0		0		0		94		0		0		700
22	Liaoning province	man	1965	45	junior high school	9	NO	YES	NO	20000	20000	4	20	20	8	10000	30000	7	2	1	14	NO	NO	7	6	8	1998	33	Private limited liability company
372	Yunnan Province	man	1962	48	junior college	15	NO	NO	NO	5000	6000	5	15	15	10	5000	50000	8	1	1	8	NO	YES	9	9	9	2005	43	Private limited liability company	3	1	1	80	80	20	20	0	0	0	0	0	0	0	0	0	0	0	0	50
22	Jilin province	woman	1980	30	junior college	15	NO	YES	NO	2000	3000	2	6	10	8	30000	30000	10	3	2	9	NO	NO	10	10	10	2007	27	Private limited liability company	3		2	51	51	49	49	0	0	0	0	0	0	0	0	0	0	0	0	20
37	Henan province	man	1953	57	junior high school	9	NO	YES		1000	2000	5	3	3	2			12	2	0	10	NO	YES	7	7	7	2002	49	individual proprietorship	1			100	100	0	0	0	0	0	0	0	0	0	0	0	0	0	0	3
4	Qinghai Province	woman	1967	43	senior high school	12	the Communist Party of China (CPC）	0	NO	1000	1000	4	4	7	6	10000	20000	9	2	1	10	NO	NO	4	4	7	2007	40	individual proprietorship	1	1	1	100	90	0		0		0		0		0		0		0		5
12	Hebei province	woman	1953	57	junior college	15	NO	NO		30000	33000	7	10	15	3	3000	5000	6	3	1	8	Buddhism		5	5	5	2003	50	Private limited liability company	2		1	80	80	20	20	0	0	0	0	0	0	0	0	0	0	0	0	300
301	Zhejiang Province	man			undergraduate	16	the Communist Party of China (CPC）	0	NO	180000	225000	5			30	50000	100000	6	2	2	10	NO	NO	4	5	6	1999		partnership	3	1	2	69	66	31	29	0		0		0		0		0		0		3000
26	Jilin province	man	1963	47	junior college	15	NO	NO	NO	100000	50000	5	30	80	10	20000	50000	10	5	1	6	Buddhism	YES	5	7	6	2006	43	Private limited liability company	2		1	70	70	30	30	0	0	0	0	0	0	0	0	0	0	0	0	150
1008	Liaoning province	man	1969	41	junior college	15	the Communist Party of China (CPC）	0	NO	65000	30000							6	3	2	7	NO	NO	5	5	6	2004	35	individual proprietorship	1	1	0	100	100	0	0	0	0	0	0	0	0	0	0	0	0	0	0
10	Tianjin	woman	1959	51	junior college	15	NO	YES	NO	20000	30000	3	7	7	5	10000	30000	8	6	2	8	NO	NO	3	3	6	2003	44	Private limited liability company	1	1	1	99.8	99.8	0.2	0.2	0	0	0	0	0	0	0	0	0	0	0	0	80
1009	Shanxi Province	man	1953	57	senior high school	12	NO	0	NO	48700	42000	7	5	110	30	30000	40000	9	3	5	7	Buddhism		6	8	8	2000	47	Private limited liability company	4	1	4	61	61	39	39	0	0	0	0	0	0	0	0	0	0	0	0	510
379	Yunnan Province	man	1972	38	undergraduate	16	NO	YES	NO	3000	2000	2	3	6	6	3000	3000	5	2	1	10	NO	NO	7	6	7	2003	31	Private limited liability company	2	0	0	55	55	45	45	0	0	0	0	0	0	0	0	0	0	0	0	55
72	Beijing	man	1944	66	junior college	15	the Communist Party of China (CPC）	0		12000	18000	4	3.4	18	8	20000	50000	10	1	5	8		NO	8	8	7	1992	48	partnership	2	1	1	50	50	50	50	0	0	0	0	0	0	0	0	0	0	0	0
77	Sichuan province	woman	1968	42	senior high school	12	NO	YES	NO	15000	18000	5				5000	15000	8	1	1	10	NO	NO	8	7	6	2005	37	individual proprietorship	1	1		100		0		0		0		0		0		0		0
10	Yunnan Province	man	1964	46	junior college	15	NO	NO	NO	3500000	4500000	10	30	50	12	20000	100000	12	3	3	6	NO	NO	5	5	5	2001	37	Private limited liability company	2	1	1	80	80	20	20	0	0	0	0	0	0	0	0	0	0	0	0	1188
6	Tibet	man	1954	56	junior high school	9	the Communist Party of China (CPC）	0	NO	2400000	1800000	6						11	4	2	7			6	7	8	2003	49	company limited by shares	36	1		5
9	Sichuan province	man	1965	45	junior high school	9	the Communist Party of China (CPC）	0	NO	5000	5000	6	6	10	3	3000	6000	14	0	0	8	NO	NO	5	5	5	2007	42	individual proprietorship		1		100	100	0	0	0	0	0	0	0	0	0	0	0	0	0	0	25
10	Henan province	woman	1975	35	postgraduate	19	NO	0	NO	1000	1000	5	4	8	5	6000	12000	5	4	4	8	NO	NO	5	5	5	2004	29	Private limited liability company	2	1	0	20	20	0	0	0	0	0	0	80	80	0	0	0	0	0	0	80
8	Guangdong province	man	1960	50	postgraduate	19	NO	NO	NO	280000	300000	15	6	15	15	40000	20000	5	2	1	16	Buddhism	YES	4	3	2			company limited by shares	3	1	2	34	34	66	66	0	0	0	0	0	0	0	0	0	0	0	0	300
29	Shandong province	man	1975	35			NO	YES	NO	16000	24000	3	20	25	5	10000	30000	8	2	3	11	Buddhism	NO		1		2002	27	company limited by shares		1	0	100	100	0	0	0	0	0	0	0	0	0	0	0	0	0	0	210
1003	Guangdong province	man	1968	42	postgraduate	19	the Communist Party of China (CPC）	0		300000	350000	7	30	40	20	50000	50000	4	10	2	8	NO	NO	4	3	4	1997	29	company limited by shares	1	1		100	100	0	0	0	0	0	0	0	0	0	0	0	0	0	0	100
215	Shaanxi Province	man	1961	49	undergraduate	16	the Communist Party of China (CPC）	0	NO	203370	214500	4	2.4	4.8	4	15000	25000	10	4	2	8	NO	NO	3	3	3	1994	33	individual proprietorship	1	2	1	90	90	10	10	0	0	0	0	0	0	0	0	0	0	0	0	1000
10	Shanxi Province	man	1963	47	junior college	15	the Communist Party of China (CPC）	0	NO	100000	400000	3	15	25	12	20000	50000	10	3	3	8	NO	NO	6	6	6	2000	37	company limited by shares	2	1	0	90	90	0	0	10	10	0	0	0	0	0	0	0	0	0	0	1000
42	Hubei Province	man	1968	42	postgraduate	19	Democratic Party	0	NO	25000	26000	4	20	25	20	10000	20000	8	4	4	8	NO	NO	6	6	6	2002	34	partnership	4	0	0	50	50	0	0	50	50	0	0	0	0	0	0	0	0	0	0	50
25	Hunan province	man	1969	41	senior high school	12	the Communist Party of China (CPC）	0	NO	80000	100000	4	3	11	5	7000	18000	8	4	3	9	Buddhism		6	5	6	2003	34	Private limited liability company	6	1	3	60	60	15	15	25	25	0	0	0	0	0	0	0	0	0	0	110
10	Hainan Province	man	1966	44	postgraduate	19	the Communist Party of China (CPC）	0	NO	1200000	860000	5		50	30	30000	60000	7	3	1	8	NO	NO	5	5	5	1996	30	company limited by shares	2	0	1	90	90	5	5	5	5	0	0	0	0	0	0	0	0	0	0	1000
410	Yunnan Province	man	1967	43	junior college	15	NO	YES	NO	150000	100000							2	14	2	6	NO	NO	7	5	6	2005	38	Private limited liability company	2	1	1	50	50	0	0	50	50	0	0	0	0	0	0	0	0	0	0	300
555	Fujian Province	man	1980	30	undergraduate	16	NO	YES	NO	10000	12000	5	7	11	6	10000	30000	4	3	2	7	NO	NO	6	6	6	2008	28	Private limited liability company	2	0	1	50	50	50	50	0	0	0	0	0	0	0	0	0	0	0	0	50
8	Hunan province	woman	1969	41	senior high school	12	NO	YES	NO	6000	8000	4	5	20	15	30000	120000	8	2	2	8	NO	NO	5	3	5	2000	31	individual proprietorship	2	1	2	100	100	0	0	0	0	0	0	0	0	0	0	0	0	0	0	20
7	Sichuan province	man	1967	43	junior college	15	NO	YES	NO	20000	8500	6	12	20	5	10000	4000	7	2	2	13	Buddhism		5	6	7	2003	36	partnership	2	1	1	52	52	48	48	0	0	0	0	0	0	0	0	0	0	0	0
1040	Guangdong province	woman	1963	47	undergraduate	16	NO	YES	NO	100000	80000	3	10	20	12.5	25000	100000	9	4	4	7	Buddhism	NO	4	5	8	1994	31	Private limited liability company	2	1	1	80	80	20	20	0	0	0	0	0	0	0	0	0	0	0	0	1200
18	Liaoning province	man	1975	35	undergraduate	16	the Communist Party of China (CPC）	0	NO	4000000	4000000	12	15	2000	700	50000	100000	12	3	1	8	NO	NO	6	6	6			Private limited liability company	1	7
28	Chongqing	man			senior high school	12	the Communist Party of China (CPC）	0	NO	5000	10000	5	6	13	6	10000	10000	7	2	3	12	NO	NO	8	7	6	2006		Private limited liability company	3			51	51	0	0	49	49	0	0	0	0	0	0	0	0	0	0	50
7	Jilin province	man	1969	41	junior college	15	Democratic Party	NO	NO	20000	10000	3	10	12	10	20000	50000	6	2	1	0	NO	NO	7	7	7	2008	39	Private limited liability company	2		1	80	80	20	20	0	0	0	0	0	0	0	0	0	0	0	0	30
8	Tibet	woman	1952	58	senior high school	12	NO	YES	NO	64000	86000	6	5	16	12			5	2	2	0	Buddhism		5	5	5
9	Hainan Province	man	1956	54	senior high school	12	NO	NO	NO	50000	150000	8	20		20	50000	150000	4	1	1	10	NO	NO	5	5	5			Private limited liability company	0	0	0	100	100	0	0	0	0	0	0	0	0	0	0	0	0	0	0	1
83	Shandong province	man	1968	42	junior college	15	the Communist Party of China (CPC）	0	NO	10000	30000	3	10	10	3	20000	10000	5	2	1	10	Buddhism	NO	2	3	5	2005	37	individual proprietorship	2	1	1	100	100	0	0	0	0	0	0	0	0	0	0	0	0	0	0
32	Jilin province	man	1963	47	senior high school	12	the Communist Party of China (CPC）	0	NO	10000	30000	4	8	10	6	30000	20000	6	3	7	8	NO	NO	3	4	7	2005	42	individual proprietorship	1	1	0	100	100	0	0	0	0	0	0	0	0	0	0	0	0	0	0	280
31	Guizhou province	woman	1962	48	undergraduate	16	the Communist Party of China (CPC）	0	NO	5000	10000	6	35	50	20	100000	100000	9	2	5	8	NO	NO	7	7	7	1999	37	individual proprietorship	3	1	3	40	40	60	60	0	0	0	0	0	0	0	0	0	0	0	0	37
27	Hebei province	man	1959	51	junior college	15	NO	YES	NO	800	10000	5	8	18	15	7000	30000	4	8	4	8	NO	NO	5	3	3	1995	36	individual proprietorship	1	1		100	100	0	0	0	0	0	0	0	0	0	0	0	0	0	0	100
80	Sichuan province	man	1969	41	undergraduate	16	the Communist Party of China (CPC）	0	NO	30000	5000	5	8	13	5.5	25000	30000	6	3	3	12	NO	NO	6	5	5	2002	33	Private limited liability company	2	1	1	51	51	49	49	0	0	0	0	0	0	0	0	0	0	0	0
16	Tibet	man	1977	33	junior high school	9	NO	YES	NO	5000	2500	7	5	10	4	20000	20000	6	1	1	8	Catholicism		7	6	7	2008	31	Private limited liability company	2	1	1	100		0		0		0		0		0		0		0		15
16	Shaanxi Province	woman	1972	38	undergraduate	16	the Communist Party of China (CPC）	0	NO	1000	2000	3	5	15	3	10000	10000	8	2	1	6	NO	NO	4	4		2003	31	individual proprietorship	1	1	0	80		20		0		0		0		0		0		0
691	Xinjiang	man	1981	29	junior college	15	NO	NO	NO	1000	1000	3	8	13	8	3000	3000	6	2	1	6	NO	NO	6	6	9	2006	25	Private limited liability company	2	0	0	100	100	0	0	0	0	0	0	0	0	0	0	0	0	0	0	10
44	Guizhou province	woman	1978	32	senior high school	12	NO	YES	NO	500	1000	3	3	6	4	5000	5000	8	3	2	1	NO	NO	6	5	7	2008	30	Private limited liability company	1	1	1	50	50	0	0	0	0	0	0	0	0	0	0	0	0	50	50	25
44	Shanghai	man	1979	31	junior college	15	NO	NO	NO	0	500	1	7	7	7	20000	50000	9	3	0	12	NO	NO	9	9	9	2008	29	Private limited liability company	1	0	0	100	100	0	0	0	0	0	0	0	0	0	0	0	0	0	0	5
14	Guangdong province	man	1960	50	senior high school	12	NO	NO	NO	60000	38000	4	7	11	6	20000	23000	7	3	0	14	NO	NO	4	4	4	2004	44	individual proprietorship	1	1	0	100	100	0	0	0	0	0	0	0	0	0	0	0	0	0	0	150
40	Shanxi Province	man	1961	49	senior high school	12	NO	NO	NO	400000	7000000	4	10	50	13	50000	30000	8	2	1	13	Buddhism	YES	6	6	6	2006	45	partnership	2	0	0	80	80	0	0	20	20	0	0	0	0	0	0	0	0	0	0	2000
10	Guangdong province	man	1949	61	junior high school	9	the Communist Party of China (CPC）	0		1500000	600000		7	35	28	60000	30000	8	2	2	12	Buddhism		3	3	3	1999	50	Private limited liability company	2	1	1	51		49		0		0		0		0		0		0
31	Shandong province	man	1972	38	postgraduate	19	Democratic Party	0	NO	60000	160000	3	30	35	30	100000	150000	4	10	4	6	Buddhism	YES	5	6	7	1999	27	Private limited liability company	12		1	60	60	2	2	38	38	0	0	0	0	0	0	0	0	0	0	100
76	Sichuan province	man	1961	49	junior college	15	NO	YES	NO	50000	80000	9	10	35	16	10000	30000	10	5	2	7	NO	NO	5	4	4	2004	43	Private limited liability company	3	1	3	75	75	25	25	0	0	0	0	0	0	0	0	0	0	0	0	60
13	Guangdong province	man	1954	56	senior high school	12	NO	NO	NO	150000	156000	5	12	30	12	21100	22000	7	3	0	14	NO	NO	3	4	4			individual proprietorship	1	1	0	100	100	0	0	0	0	0	0	0	0	0	0	0	0	0	0	1000
463	Liaoning province	woman	1972	38	junior high school	9	NO	YES	NO	6000	3000	4						5	3	1	6	Buddhism		8	8	8	2007	35	individual proprietorship		1		100		0		0		0		0		0		0		0		30
6	Qinghai Province	man	1948	62	elementary school	9	NO	YES	director	30000	58000	2	2.16	2.16	1.8	0	0	10	2	3	9	Mohammedanism		5	3	4	2000	52	Private limited liability company	3	1	2	44	44	56	56	0	0	0	0	0	0	0	0	0	0	0	0	1550
65	Sichuan province	man	1961	49	junior college	15	NO	NO	NO	158000	125000	5	60	70	12	20000	30000	11	2	4	7	Buddhism	NO	3	3	3	1989	28	company limited by shares	4	2	2	70	55	10	12	10	16	10	17	0	0	0	0	0	0	0	0
15	Tianjin	woman	1962	48	senior high school	12	NO	NO	NO	20000	20000	1	8	10	6	20000	10000	8	4	4	8	NO	NO	5	5	5	1993	31	Private limited liability company	2	1	0	83.9	83.9	16.1	16.1	0	0	0	0	0	0	0	0	0	0	0	0	31
25	Guangdong province	man	1967	43	junior college	15	the Communist Party of China (CPC）	0	party branch secretary	30000	10000	6	9	16	13	50000	10000	9	4	2	9	NO	NO	10	10	10	2005	38	individual proprietorship				100	100	0	0	0	0	0	0	0	0	0	0	0	0	0	0	58
1082	Jiangsu province	man	1970	40	junior college	15	NO	NO	NO	2000	5000	3	10	13	8	30000	20000	10	2	1	8	NO	NO	5	5	5	2001	31	individual proprietorship	1	0	0	100	100	0	0	0	0	0	0	0	0	0	0	0	0	0	0	50
36	Shandong province	man	1962	48	senior high school	12	the Communist Party of China (CPC）	0	NO	1500	2500	5	2	5	2	5000	10000	10	4	1	6	NO	NO	7	6	8	1998	36	Private limited liability company	3	1	1	50	50	50	50	0	0	0	0	0	0	0	0	0	0	0	0	50
28	Guangdong province	man	1966	44	senior high school	12		NO	NO	8000	6000	4	8	14	3	6000	10000	9	3	1	11	NO	NO	6	6	6	1997	31		1	1	0	100	100	0	0	0	0	0	0	0	0	0	0	0	0	0	0	22
30	Guizhou province	man	1977	33	undergraduate	16	NO	YES	NO	20000	20000	5	60	80	30	200000	100000	8	2	3	8	NO	NO	7	5	7	2003	26	individual proprietorship	2	1	1	60	60	40	40	0	0	0	0	0	0	0	0	0	0	0	0	480
28	Hainan Province	man	1952	58	senior high school	12	Democratic Party	NO	NO	5000	20000	3		10	8	8000	32000	4	1	1	8	NO	NO	2	2	2	2003	51	Private limited liability company	3	0	2	50	60	30	40	20	0	0	0	0	0	0	0	0	0	0	0	500
1030	Zhejiang Province	man	1967	43	junior high school	9	NO	YES	NO	8000	20000	2	10	12	7	10000	60000	8	3	1	12	Buddhism	YES	5	5	6	1998	31	Private limited liability company	2	1	1	60	60	0	0	40	40	0	0	0	0	0	0	0	0	0	0	50
1004	Liaoning province	man	1968	42	junior college	15	the Communist Party of China (CPC）	0	NO	100000	10000	3	5	5	4	10000	30000	6	2	1	6	NO	NO	5	6	7	1998	30	Private limited liability company	2	1	1	100		0		0		0		0		0		0		0		200
1006	Shandong province	woman	1972	38	junior college	15	the Communist Party of China (CPC）	0	NO	2000000	3000000	4	10	25	10	30000	20000	8	4	5	7	NO	NO	6	5	5	1993	21	Private limited liability company	6	1	6	14	18	86	82	0	0	0	0	0	0	0	0	0	0	0	0	118
28	Shanghai	man	1960	50	postgraduate	19	the Communist Party of China (CPC）	0	NO	15000	13000	3	12	19	17	50000	12000	8	4	2	10	NO	NO	6	5	4	1998	38	Private limited liability company	2	0		90	90	10	10	0	0	0	0	0	0	0	0	0	0	0	0	50
117	Beijing	woman	1935	75	senior high school	12	the Communist Party of China (CPC）	0	NO	267000	27300	1	3	9	7	10000	10000	6	1	8	9	NO	NO	5	5	3	1994	59	individual proprietorship	1	1		100	100	0	0	0	0	0	0	0	0	0	0	0	0	0	0	500
23	Chongqing	man	1965	45	undergraduate	16	the Communist Party of China (CPC）	0	NO	223000	1800000	3	10	12	5	20000	10000	6	7	3	8	NO	NO	4	3	3	1999	34	company limited by shares	6	2	1	75	75	0	0	25	25	0	0	0	0	0	0	0	0	0	0	5000
36	Guangdong province	man	1948	62	senior high school	12	the Communist Party of China (CPC）	0	NO	42000	30200	7	7	28	13	20000	0	6	3	0	15	NO	NO	4	4	5	2000	52	individual proprietorship	1	1	0	100	100	0	0	0	0	0	0	0	0	0	0	0	0	0	0	50
2018	Henan province	man	1948	62	junior high school	9	NO	YES	NO	200000	750000	4	6	18	15	10000	8000	6	2	2	8	NO	NO	5	7	8	2008	60	company limited by shares	5			51	51	0	0	49	49	0	0	0	0	0	0	0	0	0	0	3000
65	Beijing	man	1972	38	postgraduate	20	the Communist Party of China (CPC）	0	NO	80000	60000	4	10	80	30	50000	100000	4	3	4	8	NO	NO	5	7	8			Private limited liability company	3	1	2	30	30	50	50	0	0	20	20	0	0	0	0	0	0	0	0	800
17	Guangdong province	man	1954	56	junior college	15	the Communist Party of China (CPC）	0	NO	20000	30000	5	10	15	10	50000	50000	10	6	3	5	NO	NO	4	4	4	2005	51	Private limited liability company	2	1	1	70	80	24	10	1	1	2	3	3	1	0		0		0		300
108	Shandong province	man	1964	46	senior high school	12	Democratic Party	0	NO	28000	30000	6	4.4	7.7	1.5	12000		10	2	1	8	NO	NO	3	4	4	1997	33	Private limited liability company				100	100	0	0	0	0	0	0	0	0	0	0	0	0	0	0	50
12	Liaoning province	man	1962	48	junior college	15	the Communist Party of China (CPC）	0	NO	10000	15000	3			10	70000	30000	8	4	2	0	Mohammedanism		3	4	3			Private limited liability company	0	1	0	100	100	0	0	0	0	0	0	0	0	0	0	0	0	0	0	20
1003	Shaanxi Province	man	1962	48	senior high school	12	NO	NO	NO	10000	15000	4	2	3	3	15000	15000	6	5	5	8	NO	NO	5	5	6	1995	33	Private limited liability company	5	0	2	50	50	50	50	0	0	0	0	0	0	0	0	0	0	0	0	10
10	Heilongjiang Province	man	1974	36	undergraduate	16	NO	YES	NO	5000	15000	3	30	30	10		20000	6	2	1	0	NO	NO	5	5	5	1995	21	individual proprietorship	0	1	0	100		0		0		0		0		0		0		0		50
44	Heilongjiang Province	man	1972	38	junior college	15	NO	YES	NO	15000	15000	3	2	6	5	10000	10000	4	4	1	10	NO	NO	6	6	7	2009	37	Private limited liability company	2		1	90	90	10	10	0	0	0	0	0	0	0	0	0	0	0	0	103
8	Qinghai Province	man	1972	38	junior college	15	NO	NO	NO	500	1500	5	3	4	4	1000	3000	4	1	2	1	NO	NO	8	10	10	2005	33	individual proprietorship	2	1	1	50	50	30	30	4	4	0	0	16	16	0	0	0	0	0	0	15
37	Guangdong province	man	1965	45	senior high school	12	NO	NO	NO	10000	18600	4	10	17	7	12000	3600	5	6	0	13	NO	NO	5	5	5	1993	28	individual proprietorship	1	1	0	100	100	0	0	0	0	0	0	0	0	0	0	0	0	0	0	135
26	Shanghai	man	1956	54	junior college	15	NO	YES	NO	470000	280000	3	6	18	10	0	2000	4	4	2	7	NO	NO	5	7	7	1998	42	partnership	2	0	0	80	80	0	0	20	20	0	0	0	0	0	0	0	0	0	0	100
23	Beijing	man			junior college	15	NO	YES	NO	2000000	2000000	5	50	70	24	100000	140000	4	2	1	0	NO	YES	3	5	7	2000		Private limited liability company				100		0		0		0		0		0		0		0
7	Inner Mongolia	man	1955	55	junior college	15	the Communist Party of China (CPC）	0	NO	2000000	3000000	3	20	30	12	50000	50000	8	4	2	10	NO	NO	3	3	2	1997	42		2	1	0	0	0	0	0	0	0	0	0	67	67	33	33	0	0	0	0	6000
43	Shanxi Province	man	1948	62	junior college	15	the Communist Party of China (CPC）	0	NO	2000000	1000000	5	40	42	8	20000	20000	10	4	2	8	NO	NO	3	2	2	2002	54	Private limited liability company	36	0	0	70	93	0	0	20	7	10	0	0	0	0	0	0	0	0	0	600
1079	Jiangsu province	man	1967	43	junior college	15	NO	NO	NO	10000	15000	3	4	6	3	10000	10000	8	5	2	8	NO	NO	5	5	6	1994	27	individual proprietorship	1	1	0	100	100	0	0	0	0	0	0	0	0	0	0	0	0	0	0	60
25	Hebei province	man	1954	56	undergraduate	16	NO	NO	NO	5000	10000	4	2	4	1.5	10000	3000	8	2	1	0	NO	NO	6	6	4			Private limited liability company	4	1	4	100	100	0	0	0	0	0	0	0	0	0	0	0	0	0	0	100
1002	Guangdong province	man	1967	43	junior high school	9	the Communist Party of China (CPC）	0	NO	50000	10000	4				40000	60000	8	6	2	8	Buddhism	YES				2004	37	Private limited liability company	6	1		100	100	0	0	0	0	0	0	0	0	0	0	0	0	0	0	100
81	Shandong province	man	1958	52	junior high school	9	the Communist Party of China (CPC）	0	deputy director	3000	5000	4	5	5	3	20000	10000	8	1	1	14	NO	YES	5	5	4	2003	45	individual proprietorship	3	1	3	80	80	20	20	0	0	0	0	0	0	0	0	0	0	0	0
14	Jilin province	woman	1958	52	junior high school	9	NO	YES	NO	2000	3000	4	5	15	8	13200	10000	10	2	1	10	NO	NO	6	6	6	1999	41	Private limited liability company	1	0	0	100	100	0	0	0	0	0	0	0	0	0	0	0	0	0	0	100
4	Hainan Province	woman	1984	26	junior college	15	NO	NO	NO	2000	2000	2	3	6	3	5000	8000	10	4	2	8	NO	NO	6	6	6	2004	20	Private limited liability company	2	1	0	17	17	0	0	12	12	0	0	71	71	0	0	0	0	0	0	115
43	Shanghai	man	1980	30	undergraduate	16	NO	NO	NO	0	1000	0	4	4	4	40000	0	8	1	1	12	NO	NO	9	9	9	2007	27	Private limited liability company	1	0	0	100	100	0	0	0	0	0	0	0	0	0	0	0	0	0	0	20
15	Ningxia	man	1968	42	junior college	15	NO	0	NO	160000	68000	5						6	3	2	6	Mohammedanism		3	1	1	1999	31	Private limited liability company	2	2	1	80	80	20	20	0	0	0	0	0	0	0	0	0	0	0	0	40
17	Qinghai Province	man	1973	37	junior college	15	the Communist Party of China (CPC）	0	NO	163500	134660	5	5	7	2	1000	5000	10	2	1	9	Buddhism		5	4	4	1998	25	Private limited liability company	2	1	1	35	35	63	63													289
86	Shanghai	man	1960	50	undergraduate	16	NO	YES	NO	250000	280000	4	20	25	15	20000	20000	8	3	3	10	NO	NO	7	5	9	1996	36	company limited by shares	5	3	0	35	35	0	0	17	17	15	15	33	33	0	0	0	0	0	0	3000
2	Beijing	man	1965	45	undergraduate	16	NO	YES	NO	50000	70000	2	20	30	10	60000	40000	2	3	2	0	NO	NO	4	4	5	1998	33	Private limited liability company	3	1	2	40	40	30	30	30	30	0	0	0	0	0	0	0	0	0	0	800
162	Guizhou province	man	1963	47	junior college	15	NO	YES		0	70000	3	12	15	8	30000	50000	11	4	1	8	NO	NO	6	8	10	2007	44	company limited by shares	3	1	1	60		10		30		0		0		0		0		0
223	Jilin province	woman	1965	45	postgraduate	19	NO	NO	NO	360000	420000	2	10	10	10	40000	60000	10	4	4	6	NO	NO	6	5	5	1997	32	Private limited liability company	9		2	45	45	0	0	0	0	0	0	55	55	0	0	0	0	0	0	4300
208	Shaanxi Province	man	1958	52	senior high school	12	Democratic Party	0	NO	100000	80000	3	4	4	10.5	5000	100000	8	6	2	8	NO	NO	6	5	5	1997	39	Private limited liability company	2	1	1	100	100	0	0	0	0	0	0	0	0	0	0	0	0	0	0	550
1081	Jiangsu province	man	1963	47	senior high school	12	the Communist Party of China (CPC）	0	NO	30000	50000	4	25	38	12	20000	30000	7	3	2	8	NO		6	6	6	2001	38	Private limited liability company	3	0	0	70	70	0	0	30	30	0	0	0	0	0	0	0	0	0	0	100
72	Sichuan province	man	1952	58	junior college	15	the Communist Party of China (CPC）	0	party branch secretary	480000	700000	2	2	5	2	3000	7000	13	2	1	6	NO	NO	6	6	6	2001	49	company limited by shares	5		3	90	88	8	10													6800
637	Zhejiang Province	man	1968	42	senior high school	12	the Communist Party of China (CPC）	0	NO	200000	160000	4	8	15	7	20000	45000	10	5	1	8	NO	NO				2005	37	company limited by shares	2	1	1	50	50	50	50	0	0	0	0	0	0	0	0	0	0	0	0
28	Guizhou province	man	1965	45	junior college	15	the Communist Party of China (CPC）	0	NO	80000	40000	4	3	4	3	3000	2000	10	2	4	6	NO	NO	7	7	10	2000	35	partnership	12	1	0	36	36	0	0	64	64	0	0	0	0	0	0	0	0	0	0	80
104	Beijing	woman			undergraduate	16	the Communist Party of China (CPC）	0	NO	20000	20000	4	3	4	2	1000	5000	10	2	2	10	NO	NO	3	3	3	2005		Private limited liability company	2	2	1	90	90	10	10	0	0	0	0	0	0	0	0	0	0	0	0	1000
6	Guangxi	man	1957	53	junior college	15		NO	NO	40000	20000	6	12	15	8	10000	30000	5	3	1	12	NO		5	5	5	1991	34		1	1	1																	700
15	Guangdong province	man	1976	34	senior high school	12	NO	NO	NO	40000	20000	4	8	12	8	10000	10000	8	2	2	12	NO	NO	5	5	5	1998	22	Private limited liability company	1	1		100	100	0	0	0	0	0	0	0	0	0	0	0	0	0	0	600
14	Guangdong province	man	1973	37	senior high school	12	NO	NO	NO	30000	20000	5	10	13	8	10000	10000	8	2	2	12	NO	NO	4	5	5	2002	29	Private limited liability company	1	1		100	100	0	0	0	0	0	0	0	0	0	0	0	0	0	0	900
25	Guizhou province	man	1953	57	junior high school	9	NO	YES	NO	30000	20000		5					5	5	0	0	NO	NO	5	4	3	2004	51	partnership	5		2	20	20
336	Jiangsu province	woman	1973	37	undergraduate	16	NO	NO	NO	2000	2000	1	3	15	5	30000	20000	2	4	0	8	NO	NO	7	8	10	2008	35	Private limited liability company	3	0	0	70	70	0	0	30	30	0	0	0	0	0	0	0	0	0	0	50
12	Jilin province	man	1972	38	junior high school	9	NO	0	NO	2000	2000	1	5	7	5	8000	20000	8	2	1	8	NO	NO	9	9	10	2000	28	Private limited liability company	2	0		80	80	0	0	20	20	0	0	0	0	0	0	0	0	0	0	30
111	Shanghai	man	1958	52	undergraduate	16	NO	0	NO	5000	2000	3	5	8	5	12000	10000	8	2	3	0	Buddhism	NO	6	6	6	1997	39	Private limited liability company	1			100	100	0	0	0	0	0	0	0	0	0	0	0	0	0	0	100
504	Liaoning province	man	1955	55	junior high school	9	the Communist Party of China (CPC）	0	NO	1000	400	3	3	4	3		5000	8	2	2	0		NO	6	6				individual proprietorship	3	1	1	100	100	0	0	0	0	0	0	0	0	0	0	0	0	0	0
268	Anhui Province	man	1968	42	junior college	15	NO	YES	NO	0	50000	3	5	12	5	10000	40000	4	6	8	6	NO	NO	6	6	10	2004	36	Private limited liability company	2			90	65	0	0	10	35	0	0	0	0	0	0	0	0	0	0	50
2	Shandong province	man	1949	61	senior high school	12	the Communist Party of China (CPC）	0	NO	50000	80000	5	2	6	3	2000	20000	5	2	1	16	NO	NO	6	5	6	2004	55	Private limited liability company	2	1	1	60		40		0		0		0		0		0		0		500
33	Qinghai Province	man	1970	40	senior high school	12	the Communist Party of China (CPC）	0	Deputy secretary of party branch	145000	170000	5	7	13	7	43000	23000	10	3	3	7			3	3	8	2005	35	Private limited liability company	2	1	1	70	70	30	30	0	0	0	0	0	0	0	0	0	0	0	0	820
34	Guangdong province	man	1969	41	junior college	15	NO	NO	NO	60000	41000	4	9	12	4	2000	4200	7	2	0	15	NO	NO	5	5	4	2007	38	individual proprietorship	1	1	0	100	100	0	0	0	0	0	0	0	0	0	0	0	0	0	0	200
43	Hubei Province	man	1965	45	postgraduate	19	the Communist Party of China (CPC）	0	NO	100000	700000	6	10	18	10	20000	30000	8	4	4	8	NO	NO	5	6	6	2000	35	Private limited liability company	3	1	1		100		0		0		0		0		0		0		0	300
30	Guangxi	man	1971	39	junior college	15	the Communist Party of China (CPC）	0	NO	8000	8000	2	20	35	20	11000	11000	4	4	2	12	NO	NO	7	7	8	2007	36	individual proprietorship	0	0	0	100	100	0	0	0	0	0	0	0	0	0	0	0	0	0	0	51
13	Guangdong province	man	1966	44	junior college	15	NO	YES	NO	150000	60000	4	15	70	20	120000	80000	6	6	3	9	NO	NO	6	5	6	1997	31	Private limited liability company	2	1	1	40	40
5	Henan province	woman	1969	41	junior college	15	the Communist Party of China (CPC）	0	NO	40000	50000	6	3	6	4	10000	10000	8	8	2	6	NO	NO	8	8	8	1993	24	Private limited liability company	5	0	5	20	20	80	80	0	0	0	0	0	0	0	0	0	0	0	0	300
3	Tianjin	woman	1973	37	undergraduate	16	Democratic Party	YES	NO	32000	50800	4	20	30	24	40000	100000	8	4	2	10	NO	NO	3	3	5	1998	25	Private limited liability company	1	1	0	100	100	0	0	0	0	0	0	0	0	0	0	0	0	0	0	102
633	Jiangsu province	man	1970	40	undergraduate	16	the Communist Party of China (CPC）	0	NO	100000	100000	6	30	36	7	30000	20000	5	3	2	8	NO	NO	4	4	3	2003	33	Private limited liability company	2	0	1	80	80	20	20	0	0	0	0	0	0	0	0	0	0	0	0	200
1	Hainan Province	man	1955	55	junior college	15	NO	NO	NO	65000000	10000000	5		100	80	100000	400000	12	5	1	6	NO	NO	2	2	3	1995	40	Private limited liability company	1	2	1	90	80	10	10	0	10	0	0	0	0	0	0	0	0	0	0	100
8	Hainan Province	man	1972	38	junior college	15	NO	NO	NO	1500000	1500000	5		300	80	100000	150000	10	3	2	7	Buddhism		5	5	5	1999	27	company limited by shares	7	1	1	50	50	0	0	0	50	0	0	0	0	0	0	0	0	50	0	800
3	Guangdong province	man	1975	35	senior high school	12	NO	NO		300000	200000	4	6	8	4	10000	10000	6	2	2	12		NO	5	5	5	1990	15		1	1		100	100	0	0	0	0	0	0	0	0	0	0	0	0	0	0	900
185	Jiangxi province	man	1953	57	junior college	15	the Communist Party of China (CPC）	0	NO	100000	100000	5	20	30	20	8000	10000	5	10	2	7	NO	NO	3	4	4	2007	54	Private limited liability company	2	0	0	90	66	0	0	10	34	0	0	0	0	0	0	0	0	0	0	100
128	Shandong province	woman	1958	52	undergraduate	16	the Communist Party of China (CPC）	0	NO	50000	50000	6				20000	50000	4	4	2	12	NO	NO	7	7	7	2001	43	individual proprietorship				100	100	0	0	0	0	0	0	0	0	0	0	0	0	0	0	50
24	Guangdong province	woman	1967	43	senior high school	12	NO	NO	NO	30000	50000	5	18	28	10	20000	20000	8	1	1	14	Buddhism		4	4	5	1996	29	Private limited liability company		1		50	50	50	50	0	0	0	0	0	0	0	0	0	0	0	0
8	Guangdong province	man	1972	38	senior high school	12	NO	NO	NO	50000	30000	3	6	9	6	10000	10000	8	2	2	12	NO	NO	5	6	7	1993	21	Private limited liability company	1	1	1	100	100	0	0	0	0	0	0	0	0	0	0	0	0	0	0	600
134	Shandong province	woman	1951	59	junior college	15	NO	YES	NO	20000	20000	6	5	10	3	10000	15000	8	2	1	13	NO	NO				2002	51	company limited by shares	3	1	2	60	60	40	40	0	0	0	0	0	0	0	0	0	0	0	0	50
14	Guangdong province	woman	1962	48	junior college	15	Democratic Party	0	NO	50000	20000	5	30	60	18	20000	160000	4	2	3	0	Buddhism		5	3	2	1999	37	Private limited liability company	6	1
13	Guangdong province	man	1973	37	senior high school	12	NO	NO	NO	30000	20000	5	10	13	8	10000	10000	8	2	2	12	NO	NO	5	5	6	1990	17	Private limited liability company	1	1		100	100	0	0	0	0	0	0	0	0	0	0	0	0	0	0	520
43	Hainan Province	woman	1969	41	undergraduate	16	NO	NO	NO	10000	15000	5	20	50	34	50000	100000	6	5	1	7	NO	NO	5	5	6	2001	32	Private limited liability company	2	0	1	70	70	30	30	0	0	0	0	0	0	0	0	0	0	0	0	95
30	Hainan Province	man	1965	45	junior college	15	the Communist Party of China (CPC）	0	NO	28000	15000	4	15	30	12	30000	60000	3	3	2	7	Buddhism		3	3	3	1998	33	Private limited liability company	2	0	0	80	80	0	0	20	20	0	0	0	0	0	0	0	0	0	0	50
189	Jiangxi province	man	1969	41	senior high school	12	NO	NO	NO	10000	10000	4	5	20	10	50000	50000	8	5	1	1	NO	NO	4	4	4	2002	33	Private limited liability company	2	0	0	90	90															100
1002	Liaoning province	man	1954	56	senior high school	12	NO	NO		10000	10000	3		28	12	20000	5000	10	2	2	10	NO	NO	6	4	5	2000	46	individual proprietorship	1	1	0	100	100	0	0	0	0	0	0	0	0	0	0	0	0	0	0	28
758	Heilongjiang Province	man	1957	53	senior high school	12	the Communist Party of China (CPC）	0	NO	10000	10000	4	5	13	14	20000		12	2	2	8	NO	NO	3	3	5	2001	44	Private limited liability company	2	0	1	51	51	49	49	0	0	0	0	0	0	0	0	0	0	0	0	600
38	Henan province	man	1964	46	senior high school	12	NO	0		30000	10000	6	12	12	8	10000	20000	12	2	2	8	NO	NO	5	5	5	1993	29	Private limited liability company	1			100	100	0	0	0	0	0	0	0	0	0	0	0	0	0	0	30
16	Guangdong province	man	1961	49	senior high school	12		NO	NO	20000	10000	8	10	12	6	10000	20000	9	1	1	8	NO	NO	5	5	6	1992	31	Private limited liability company	1	1		100	100	0	0	0	0	0	0	0	0	0	0	0	0	0	0	200
18	Jilin province	man	1968	42	senior high school	12	NO	NO	NO	2000	5000	3	2	8	5	15000	10000	10	2	1	10	NO	NO	7	7	8	2002	34	Private limited liability company	2	0	1	90	90	10	10	0	0	0	0	0	0	0	0	0	0	0	0	100
30	Guangdong province	man	1970	40	senior high school	12	NO	NO	NO	500	500	4	10	10		3000	20000	10	1	2	6	NO	NO	7	6	10			individual proprietorship	1	1	0	100	100	0	0	0	0	0	0	0	0	0	0	0	0	0	0	0.5
14	Hubei Province	man	1958	52	senior high school	12	NO	0	NO	200	500	4	5	10	3			4	1	0	0		NO	8	7	9	2006	48	Private limited liability company	2			80	80															50
620	Zhejiang Province	man	1973	37	junior college	15	the Communist Party of China (CPC）	0	NO	53000	37000	8	20	53	15	5000	6000	5	3	1	7	Buddhism	NO	7	7	7	1989	16	individual proprietorship	2	0	2	75	75	25	25	0	0	0	0	0	0	0	0	0	0	0	0	5
10	Guizhou province	woman	1974	36	undergraduate	16	Democratic Party	YES	NO	145000	150000	2	10	18	8	10000	30000	8.5	2.5	2	8	NO	NO	5	5	8	2000	26	individual proprietorship	0	1	0	100	100	0	0	0	0	0	0	0	0	0	0	0	0	0	0	8
473	Liaoning province	man	1984	26	postgraduate	19	NO	YES	NO	200000	200000	3	10	26	10	20000	30000	13	2	2	7	NO	NO	7	7	7	2005	21	Private limited liability company	0	1		100	100	0	0	0	0	0	0	0	0	0	0	0	0	0	0	1000
23	Guangdong province	woman	1953	57	junior high school	9	NO	NO	NO	60000	68000	9	6	35	30	20000	20000	10	1	2	11	Taoism		9	9		1994	41	Private limited liability company	3	1	2	40	40	60	60	0	0	0	0	0	0	0	0	0	0	0	0
638	Zhejiang Province	man	1975	35	junior college	15		YES	NO	35000	60000	5	7	18	7.2	2000	70000	10	6	0	8	NO	NO				2008	33	individual proprietorship	1	1	0	100	100	0	0	0	0	0	0	0	0	0	0	0	0	0	0
22	Hainan Province	woman	1970	40	junior college	15	NO	NO	NO	50000	30000	3			20	100000	100000	1	8	4	8	Buddhism		6	5	10	1993	23	individual proprietorship	1	0	1	100	100	0	0	0	0	0	0	0	0	0	0	0	0	0	0	1
3	Qinghai Province	man	1968	42	senior high school	12	NO	NO		2000	3000	3	1	2	2	0	5000	6	1	1	3	NO	NO	8	8	8	2005	37	Private limited liability company	1	1	1	70	80
24	Henan province	woman	1971	39	senior high school	12	NO	NO	NO	1200	1200	3	5	10	5	3000	8000	8	4	0	7	NO	NO	4	5	6	2004	33	Private limited liability company	2	0	1	50	50	50	50	0	0	0	0	0	0	0	0	0	0	0	0	15
1087	Jiangsu province	man	1968	42	junior high school	9	NO	NO	NO	15000	20000	4	25	32	10	40000	20000	7	3	2	8	NO	NO	5	5	5	2000	32	Private limited liability company	3	0	0	60	60	0	0	40	40	0	0	0	0	0	0	0	0	0	0	50
21	Hubei Province	man	1976	34	postgraduate	19	NO	YES	NO	50000	50000	5	10	12	10	30000	60000	8	4	2	5	Buddhism	NO	5	5	6	1998	22	Private limited liability company	1	0	1	60	60	40	40	0	0	0	0	0	0	0	0	0	0	0	0	1000
1024	Henan province	man	1959	51	senior high school	12	the Communist Party of China (CPC）	0		3000	5000	5	8	8	2	5000	15000	9	4	2	9			5	5	5	2002	43	partnership	3	1		51		0		49		0		0		0		0		0		100
29	Guangdong province	man	1956	54	junior high school	9	NO	NO	NO	20000	20000	6	15	25	8	15000	15000	8	4	1	11	NO	NO	5	5	5	1993	37	partnership	2	1	0	52	52	0	0	48	48	0	0	0	0	0	0	0	0	0	0
1	Liaoning province	woman	1958	52	undergraduate	16	the Communist Party of China (CPC）	0	NO	2000	4000							8	0	0	8	Buddhism		4	4	4			individual proprietorship	0	0	0	100	100	0	0	0	0	0	0	0	0	0	0	0	0	0	0	25
25	Chongqing	man	1966	44	undergraduate	16	the Communist Party of China (CPC）	0	NO	160000	55000	2	10	50	20	50000	60000	6	4	2	8	NO	NO	7	7	9	2004	38	partnership	2	1	1	85	85	15	15	0	0	0	0	0	0	0	0	0	0	0	0	200
752	Sichuan province	man	1970	40	junior college	15	the Communist Party of China (CPC）	0	NO	20000	30000	5	10	20	15	20000	13000	8	1	0	8	NO	NO	5	4	4			Private limited liability company	5	1		51	51	0	0	49	49	0	0	0	0	0	0	0	0	0	0	300
17	Hebei province	man			undergraduate	16	the Communist Party of China (CPC）	0	NO	500000	800000							4	4	2	0	NO		3	3	4	1999		Private limited liability company	3	1	3	50	50	50	50	0	0	0	0	0	0	0	0	0	0	0	0	2000
3	Beijing	woman	1970	40	undergraduate	16	Democratic Party	0	NO	50000	80000	2	10	25	15	100000	50000	3	3	2	0	NO	NO	3	3	5	2000	30	company limited by shares	4	1	2	60	60	20	20	20	20	0	0	0	0	0	0	0	0	0	0	800
12	Guangdong province	man	1954	56	junior high school	9	NO	NO	NO	60000	40000	6	8	30	15	20000	80000	8	4	2	10	NO	NO	5	5	4	1998	44		1	1	0	40	40	60	60	0	0	0	0	0	0	0	0	0	0	0	0	350
25	Shandong province	man	1951	59	junior high school	9	the Communist Party of China (CPC）	0	NO	5000	4000	4	2	6	4		20000	12	2	1	8	NO	NO	5	3	7	2004	53	Private limited liability company	2	1	1	80	80	20	20	0	0	0	0	0	0	0	0	0	0	0	0	150
22	Beijing	man	1962	48	undergraduate	16	NO	NO	NO	300000	100000	3	15	30	15	50000	100000	4	4	2	0	NO	NO	5	7	8	1996	34	Private limited liability company	3	1	2	79.89			20.11													2638
5001	Henan province	man	1962	48	junior high school	9	NO	YES	NO	324000	135000	4	10	15	12	30000	20000	9	8	1	6	Buddhism		2	3	5	2002	40	Private limited liability company	4	1	3	80	80	20	20	0	0	0	0	0	0	0	0	0	0	0	0	400
14	Shanxi Province	man	1955	55	undergraduate	16	the Communist Party of China (CPC）	0	NO	200000	150000	3	5	5	3	3000	10000	12	3	1	8	NO	NO	7	6	6			partnership	4	1
5	Beijing	man	1965	45	undergraduate	16	the Communist Party of China (CPC）	0		2000000	2000000	3	30	50	30	150000	150000	12	2	1	7	NO	NO	5	8	8	1992	27	Private limited liability company	32		0	5	5	0	0	95	95	0	0	0	0	0	0	0	0	0	0	500
30	Zhejiang Province	man	1969	41	junior college	15	the Communist Party of China (CPC）	0	NO	500000	500000	2	12	20	10	20000	50000	8	2	2	12	Buddhism		5	5	6	1989	20	partnership	5	1	4	20	20	80	80	0	0	0	0	0	0	0	0	0	0	0	0	114
7	Hubei Province	man	1970	40	undergraduate	16	NO	YES	NO	20000	50000	2	40	500	12	50000	70000	8	5	3	8	NO	NO	2	3	10	2003	33	individual proprietorship	0	0		25	30	0	0	75	70	0	0	0	0	0	0	0	0	0	0	400
15	Guizhou province	man	1979	31	junior college	15	NO	YES	NO	5000	20000	6	10	15	4	10000	20000	10	4	1	8	NO	NO	4	4	3	2008	29	individual proprietorship	2		1	50	50	50	50	0	0	0	0	0	0	0	0	0	0	0	0	700
22	Qinghai Province	man	1959	51	senior high school	12	NO	NO	NO	20000	20000	5	5	10	2.5	5000	6000	9	2	1	10	Buddhism		5	4	4	2002	43	Private limited liability company	3	1	1	94	63	5	34	1	3	0	0	0	0	0	0	0	0	0	0	180
4	Liaoning province	man	1970	40	junior college	15	the Communist Party of China (CPC）	0	NO	10000	10000							8	4	3	8	Buddhism		3	3	3	1989	19	individual proprietorship				100	100	0	0	0	0	0	0	0	0	0	0	0	0	0	0	10
17	Guangdong province	man	1969	41	senior high school	12		NO	NO	30000	10000	7	8	12	6	10000	10000	8	5	3	8	NO	NO	5	5	6	1991	22	Private limited liability company	1	1		100	100	0	0	0	0	0	0	0	0	0	0	0	0	0	0	320
38	Shanghai	man	1975	35	junior college	15	NO	NO	NO	1000	3000	1	8	12	7	40000	30000	9	4	1	8	NO	NO	9	9	9	2006	31	Private limited liability company	2	0	1	100	100	0	0	0	0	0	0	0	0	0	0	0	0	0	0	50
697	Xinjiang	man	1985	25	junior college	15	NO	YES	NO	200	200	2	2	4	2	15000	5000	8	2	2	8	NO	YES	6	6	6	2005	20	individual proprietorship	1			100	100	0	0	0	0	0	0	0	0	0	0	0	0	0	0	20
783	Sichuan province	man	1943	67	junior college	15	NO	0		300000	280000	6	3	10	4	5000	30000	10	2	1	9	NO	NO	3	3	3			company limited by shares	3	1	2	36	36	64	64	0	0	0	0	0	0	0	0	0	0	0	0	220
1002	Jiangsu province	man	1954	56	junior college	15	NO	NO	NO	7000	120000	2	4	10	6	20000	10000	11	3	1	9	Buddhism		8	6	6	1995	41	Private limited liability company	2	1	2		84	1	16		0		0		0		0		0		0	400
1004	Shandong province	woman	1960	50	junior college	15	NO	0	NO	600000	540000	3	20	30	10	40000	60000	5	5	2	12	NO	NO	5	6	6	1997	37	company limited by shares	2	1	1
40	Beijing	man	1966	44	postgraduate	19	Democratic Party	0	NO	60000	30000	4	12	20	5	15000	13000	8	3	2	9	NO	NO	5	3	3	2007	41		2	1	0	40	40	0	0	0	0	0	0	0	0	0	0	0	0	60	60	30
1018	Sichuan province	man	1961	49	senior high school	12	the Communist Party of China (CPC）	0	NO	50000	30000	3	5	12	10	20000	20000	5	2	2	8	Buddhism		8	8	9	1997	36	Private limited liability company	5		0	51	51	0	0	0	0	0	0	0	0	0	0	0	0	49	49	100
19	Shanghai	man	1965	45	undergraduate	16	NO	0	NO	20000	15000	3	10					10	2	2	10						2003	38	Private limited liability company	2	1		95	95	0	0	5	5	0	0	0	0	0	0	0	0	0	0	6000
21	Guangdong province	man	1956	54	senior high school	12	NO	NO	NO	100000	68000	4	12	16	9	8000	18000	7	3	0	14	NO	NO	5	5	5	2007	51	partnership	2	1	2	40	40	60	60	0	0	0	0	0	0	0	0	0	0	0	0	2900
15	Guangdong province	man	1954	56	senior high school	12	NO	NO	NO	15000	19800	7	10	22	14	19800	0	7	2	0	15	NO	NO	4	5	7	1994	40	individual proprietorship	1	1	0	100	100	0	0	0	0	0	0	0	0	0	0	0	0	0	0	80
16	Yunnan Province	man	1974	36	junior college	15	NO	0		50000	20000	5	5	8	2.5	15000	10000	10.5	5	0.5	8	Buddhism	NO	10	10	10	2007	33	Private limited liability company	2	1	1			70	30													70
95	Sichuan province	woman	1976	34	postgraduate	19	Democratic Party	0	NO	600000	1000000	3	50	60	20	50000	100000	3	3	2	8	NO	NO	5	5	5	2000	24	Private limited liability company	2	1	1	90	90	10	10	0	0	0	0	0	0	0	0	0	0	0	0
588	Fujian Province	man	1964	46	junior college	15	NO	NO	NO	0	670000	4	12	25	25	13000	12000	8	4	4	8	NO	NO	3	3	5	2002	38	Private limited liability company	1	1	1	86	0	14	27	0	0	0	0	0	73	0	0	0	0	0	0	50
23	Guangdong province	man	1968	42	senior high school	12	NO	NO	NO	18800	20000	4	12	16	9	10000	20000	6	4	0	14	NO	NO	4	4	4	2007	39	individual proprietorship	1	1	0	100	100	0	0	0	0	0	0	0	0	0	0	0	0	0	0	64
103	Shandong province	man	1973	37	junior college	15	NO	YES	NO	250000	1400000	1			5	5000	20000	8	4	4	8	NO	NO	3	3	3	2005	32	Private limited liability company	2		1	98	98	2	2	0	0	0	0	0	0	0	0	0	0	0	0	1000
1010	Guangdong province	man	1954	56	senior high school	12	the Communist Party of China (CPC）	0		200000	300000	5	80	250	150	150000	250000	6	6	2	7	Buddhism	NO	6	5	7	1995	41	partnership	4	1	4	50	50	50	50	0	0	0	0	0	0	0	0	0	0	0	0	54
4	Guangdong province	man	1962	48	junior college	15	NO	NO		200000	300000	12	25	1080	15	20000	50000	0	0	0	0	Buddhism	NO	6	6	6	1995	33	company limited by shares	3	5	3	80	80	20	20	0	0	0	0	0	0	0	0	0	0	0	0	2000
2	Guangdong province	man	1972	38	senior high school	12	NO	YES		500000	300000	4	7	10	4	10000	10000	6	2	2	12			4	4	5	2005	33	Private limited liability company	1	1	1	0	0	100	100	0	0	0	0	0	0	0	0	0	0	0	0	4500
1	Shandong province	woman	1965	45	senior high school	12	NO	YES	NO	30000	200000	7	25	30	20	50000	150000	10	4	1	6	NO	NO	8	5	7	1995	30	Private limited liability company	2	2	1	100	100	0	0	0	0	0	0	0	0	0	0	0	0	0	0	0
16	Guangdong province	man	1955	55	junior high school	9	NO	YES	NO	100000	150000	4		300	40	370000	30000	3	3	1	8	Buddhism		5	5	6	1995	40	Private limited liability company	2	2	1	97	97	3	3	0	0	0	0	0	0	0	0	0	0	0	0	50
12	Hunan province	man	1958	52	undergraduate	16	the Communist Party of China (CPC）	0	NO	100000	100000	3	10	20	15	15000	25000	8	4	2	10		NO	2	2	2	2005	47	Private limited liability company	3	1	2	34	34	66	66	0	0	0	0	0	0	0	0	0	0	0	0	360
23	Hubei Province	man	1971	39	junior college	15	Democratic Party	0	NO	10000	50000	3	5	10	6	10000	50000	8	2	4	10	Buddhism	YES	3	5	7	2007	36	individual proprietorship	2	1	0	90	90	0	0	10	10	0	0	0	0	0	0	0	0	0	0	500
152	Beijing	man	1952	58	undergraduate	16	the Communist Party of China (CPC）	0	NO	100000	40000	2	10	16	10	20000	5000	4	10	2	8	NO	NO	3	5	5	1997	45	company limited by shares	2	1	1	80	80	10	10
132	Jiangsu province	man	1975	35	undergraduate	16	Democratic Party	0	NO	50000	30000	2	10	20	5	15000	30000	10	4	1.5	8.5	Buddhism		5	5	5	2001	26	Private limited liability company	2	1	1	80	80	20	20	0	0	0	0	0	0	0	0	0	0	0	0	50
4	Hubei Province	man	1966	44	junior college	15	the Communist Party of China (CPC）	0	NO	20000	20000	5	12	20	10	10000	50000	8	6	4	6	NO	NO	5	5	5	2007	41	Private limited liability company	2		1	90	90	0	0	10	10	0	0	0	0	0	0	0	0	0	0	200
7	Guangdong province	man	1974	36	senior high school	12		NO		30000	20000	8	13	16	7	20000	20000	6	5	1	12	NO	NO	5	5	5	1998	24		1	1	1	100	100	0	0	0	0	0	0	0	0	0	0	0	0	0	0	1300
150	Beijing	man	1968	42	junior college	15	NO	YES	NO	30000	20000	6	6	15	6	10000	10000	8	1	1	10	NO	NO	4	7	6	2002	34	company limited by shares	1	1	1	51	51	49	49	0	0	0	0	0	0	0	0	0	0	0	0	205
1046	Shanghai	man	1959	51	junior high school	9	NO	NO	NO	20000	20000	3	10	15	8	20000	7000	9	1	1	13	NO	NO	6	5	6	1994	35	individual proprietorship	1		1	100	100	0	0	0	0	0	0	0	0	0	0	0	0	0	0	50
1009	Guangdong province	woman	1967	43	junior college	15		YES		10000	15000	4	40	64	40	100000	100000	6	4	2	7	NO	YES	9	8	7	1998	31	Private limited liability company	3	1	3	40	40	0	0	40	40	0	0	20	20	0	0	0	0	0	0	200
38	Guizhou province	man	1966	44	junior college	15	NO	YES	NO	6000	15000	2	2.5	4.5	2.5	5000	9000	2.5	3	0.5	7.5	Buddhism		5	6	3	2001	35	Private limited liability company	3	1	1	77	77	10	10	13	13	0	0	0	0	0	0	0	0	0	0	50
155	Guizhou province	man	1981	29	undergraduate	16	NO	YES	NO	5000	10000	5	20	30	20	100000	100000	8	2	1	10	Christian	NO				2003	22	Private limited liability company	3	0		50	50	0	0	50	50	0	0	0	0	0	0	0	0	0	0	20
19	Liaoning province	woman	1971	39	elementary school	9	the Communist Party of China (CPC）	0	NO	10000	10000	2						4	2	2	10	NO	NO	3	3	3	1996	25	individual proprietorship	1	1	1	50	50	50	50	0	0	0	0	0	0	0	0	0	0	0	0	10
1022	Hunan province	man	1961	49	senior high school	12	NO	NO	NO	25000	10000	4	12	24	14	30000	20000	2	5	2	15	NO	NO	10	10	10	2003	42	company limited by shares	3	1	0	52	52	0	0	48	48	0	0	0	0	0	0	0	0	0	0
27	Guangdong province	man	1968	42	senior high school	12	NO	NO	NO	11000	6000	3	8	10	4	5000	4000	10	4	1	9	NO	NO	6	6	6	1991	23		1	1		100	100	0	0	0	0	0	0	0	0	0	0	0	0	0	0
22	Chongqing	man	1966	44	postgraduate	19	the Communist Party of China (CPC）	0	NO	20000	6000	3	20	25	10	20000	50000	2	5	0	8	NO	YES	5	6	7	2007	41	partnership	2	0	0	85	80
29	Henan province	man	1982	28	junior college	15	NO	YES	NO	1000	5000	2	10	10	8	11100	23000	8	4	2	8	NO	NO	7	8	7	1998	16	Private limited liability company	2	1	1	56	65	0	0	0	0	0	0	0	0	0	0	0	0	44	35	500
5	Liaoning province	woman	1970	40	senior high school	12	NO	NO	NO	2000	4000							8	3	2	8	Buddhism		3	3	3	1995	25	individual proprietorship				60	60	0	0	0	0	0	0	40	40	0	0	0	0	0	0	10
28	Guangdong province	man	1962	48	senior high school	12	the Communist Party of China (CPC）	0	director	5000	3000	4	3	18	12	8000	3000	9	3	1	10	NO	NO	9	8	10	2005	43	individual proprietorship	1	1	1	100	100	0	0	0	0	0	0	0	0	0	0	0	0	0	0	100
15	Jilin province	man	1974	36	senior high school	12	NO	0	NO	2000	3000	2	4	6	5	10000	20000	10	2	1	10	NO	NO	8	8	9	2001	27	Private limited liability company	3		1	80	80	10	10	10	10	0	0	0	0	0	0	0	0	0	0	80
187	Jiangxi province	man	1975	35	senior high school	12	the Communist Party of China (CPC）	0	NO	3000	2000	4	8	8	4	30000	10000	8	5	1	10	NO	NO	5	5	5	2007	32	Private limited liability company	1	0	0	100	100	0	0	0	0	0	0	0	0	0	0	0	0	0	0	30
20	Guangdong province	man	1971	39	senior high school	12	NO	NO	NO	1000	2000	4	2	5	4	10000	10000	12	0	2	6	NO	NO	7	7	7	2001	30	individual proprietorship	1	1	0	100	100	0	0	0	0	0	0	0	0	0	0	0	0	0	0	0.2
35	Shandong province	man	1965	45			the Communist Party of China (CPC）	0	NO	1000	1500	3	2	5		5000	10000	8	4	2	7	NO	NO	6	5	7	1998	33	Private limited liability company	2	1	1	50	50	50	50	0	0	0	0	0	0	0	0	0	0	0	0	50
736	Gansu province	woman	1977	33	senior high school	12	NO	YES	NO	1000	1000	3	5	7	5	5020	4030	12	5	3	1	NO	NO	10	10	9	2009	32	individual proprietorship	2	1	1	100	100	0	0	0	0	0	0	0	0	0	0	0	0	0	0
27	Hunan province	woman	1965	45	senior high school	12	NO	NO	NO	1000	1000	3	3	10	5	5000	10000	8	3	2	11	NO	NO		6	7	2002	37	Private limited liability company	2	0	0	50			50													50
737	Gansu province	man	1962	48	senior high school	12	NO	YES	NO	2000	1000	3	5	7	5	4000	6000	6	3	1	14	NO	NO	7	7	8	2009	47	individual proprietorship	2	1	1	100	100	0	0	0	0	0	0	0	0	0	0	0	0	0	0
306	Inner Mongolia	man	1976	34	undergraduate	16	NO	NO		500	1000	3	2	4	3	10000	20000	10	2	2	10	NO	NO	7	7	9	2001	25	Private limited liability company	2	0	0	80	80	0	0	20	20	0	0	0	0	0	0	0	0	0	0	10
35	Shandong province	man	1988	22	junior college	15	the Communist Party of China (CPC）	0	NO	1000	1000	3	3	5	8.5	5000	80000	8	3	1	7	NO	YES	6	7	6	2009	21	Private limited liability company		1	1	60	60	40	40	0	0	0	0	0	0	0	0	0	0	0	0	50
39	Qinghai Province	man	1951	59	senior high school	12	the Communist Party of China (CPC）	0	NO	1000	1000	2	5	8	5	10000		7	1	0	10			4	3	3	2003	52	company limited by shares	2	1	1	60	60	40	40	0	0	0	0	0	0	0	0	0	0	0	0
22	Shanghai	woman	1963	47	senior high school	12		0	NO	100	100	2						8	2	1	8	NO	NO	8	6		2003	40	Private limited liability company	2	1		100		0		0		0		0		0		0		0		50
417	Tianjin	woman	1959	51	senior high school	12	NO	NO	NO	620	620	3	3	6	4	10000	2000	11	3	2	8	NO	NO	8	8	9	2007	48	partnership	2			50	50	50	50	0	0	0	0	0	0	0	0	0	0	0	0	30
20	Hubei Province	woman	1968	42	undergraduate	16	Democratic Party	0		300000	480000	4	10	20	20	50000	50000	3	8	2	11	NO	YES	5	7	8	2007	39	Private limited liability company	7	0	2	60	60	35	35	5	5	0	0	0	0	0	0	0	0	0	0	1000
1084	Jiangsu province	man	1955	55	elementary school	9	NO	NO	NO	13000	18000	2	20	28	7	20000	20000	5	2	2	8	NO	NO	5	5	5			Private limited liability company	4	0	0	60	60	0	0	40	40	0	0	0	0	0	0	0	0	0	0	100
201	Shaanxi Province	man	1957	53	undergraduate	16	NO	NO	NO	8000000	6000000	8	30	33	8	20000	30000	7	7	2	8	NO	NO	7	4	1			Private limited liability company		1	1	100	100	0	0	0	0	0	0	0	0	0	0	0	0	0	0
8	Zhejiang Province	man	1969	41	undergraduate	16	NO	0	NO	400000	600000	5	50	70	30	60000	100000	4	4	2	8	NO	NO	2	3	3	2002	33	Private limited liability company	2		1	95	95	5	5	0	0	0	0	0	0	0	0	0	0	0	0	508
18	Shanghai	man	1964	46	junior college	15	NO	NO	NO	4000	496894	3	36	36	18	5000	5000	2	3	2	0	NO	NO	7	6	8	2000	36	Private limited liability company	2	0	1	90	90	10	10	0	0	0	0	0	0	0	0	0	0	0	0	100
1021	Tianjin	woman	1969	41	senior high school	12	the Communist Party of China (CPC）	0	NO	28000	29000	2	10	20	8	20000	20000	6	4	2	8	NO	NO	5	5	5	2003	34	Private limited liability company	2	0	1	70	70	30	30	0	0	0	0	0	0	0	0	0	0	0	0	80
20	Hubei Province	man	1956	54	junior high school	9	the Communist Party of China (CPC）	0	NO	1100000	1700000	3	25	55	9	30000	60000	7	1	2	14	NO	NO	3	8	7	2006	50	Private limited liability company	1	1	0	0	0	85	85	15	15	0	0	0	0	0	0	0	0	0	0	6000
1015	Liaoning province	man	1954	56	junior college	15	the Communist Party of China (CPC）	0	NO	100000	100000	2	0	10	8	20000	10000	5	3	2	14	NO	NO	3	4	4	1999	45	Private limited liability company	1	1		100	88	0		0		0		0		0		0		0		1000
1089	Jiangsu province	man	1966	44	senior high school	12	NO	NO	NO	20000	20000	3	17	22	7	10000	20000	7	3	0	8	NO	NO	5	5	5	1998	32	Private limited liability company	3	0	0	50	50	0	0	50	50	0	0	0	0	0	0	0	0	0	0	50
23	Jilin province	man	1963	47	senior high school	12		YES	NO	2000	2000	1	5	7	4	10000	10000	9	2	2	10	NO	NO	9	9	10	2006	43	Private limited liability company	4		1	60	60	10	10	30	30	0	0	0	0	0	0	0	0	0	0	50
82	Shandong province	man	1956	54	junior high school	9	NO	YES	NO	10000	15000	4	10	20	6	30000	30000	10	2	1	11	NO	NO	5	5	5	2003	47	individual proprietorship	0	0	0	100		0		0		0		0		0		0		0
101	Shanghai	man	1963	47	postgraduate	19	Democratic Party	0	NO	1625300	14000							0	0	0	0	Buddhism					1998	35	Private limited liability company	2	1	1	90		10		0		0		0		0		0		0		3000
25	Jilin province	woman	1957	53	junior college	15	the Communist Party of China (CPC）	0	NO	20000	20000	2	10	20	10	50000	20000	5	1	1	2	NO	NO	8	8	8	2008	51	Private limited liability company	2	0	0	60	60	0	0	0	0	0	0	0	0	0	0	0	0	40	40	570
1007	Liaoning province	man	1965	45	junior college	15	the Communist Party of China (CPC）	0	NO	200000	100000	2	0	10	8	10000	5000	6	2	1	8	NO	NO	3	2	2	1998	33	Private limited liability company	1	1	0	100	85	0		0		0		0		0		0		0		1000
39	Shanghai	man	1969	41	junior college	15	NO	NO	NO	1000	2500	1	8	12	7	40000	30000	9	4	0	9	NO	NO	9	9	9	2005	36	Private limited liability company	2	0	1	100	100	0	0	0	0	0	0	0	0	0	0	0	0	0	0	50
207	Shaanxi Province	man	1958	52	undergraduate	16	NO	NO	NO	1100000	880000	4	12	20	16	18000	3000	12	4	2	6	NO	NO	2	3	3	1993	35	Private limited liability company	1	0	0	40	100	10	0	50	0	0	0	0	0	0	0	0	0	0	0	3100
661	Jiangsu province	man	1964	46	junior college	15	NO	YES	NO	21000	32000	3	40	46	7	10000	30000	10	4	3	7	NO	NO	3	2	3	2003	39	Private limited liability company	2	0	1	100	80	0	20	0	0	0	0	0	0	0	0	0	0	0	0	120
432	Tianjin	man	1956	54	junior high school	9	NO	YES	NO	1000	2000	4	3	4	3	3000	6000	10	2	2	8	NO	NO	7	7	10	1993	37	individual proprietorship	1			100	100	0	0	0	0	0	0	0	0	0	0	0	0	0	0	12
30	Guangdong province	man	1962	48	junior college	15	NO	NO	NO	300000	180000	5	10	16	7	6800	45000	5	6	0	13	NO	NO	4	4	3	2001	39	individual proprietorship	1	1	0	100	100	0	0	0	0	0	0	0	0	0	0	0	0	0	0	800
6	Tianjin	woman	1972	38	postgraduate	19	Democratic Party	0	NO	10000	10000	3	15	25	6	20000	10000	10	3	2	9	NO	NO	6	6	8	2007	35	partnership	5	1	2	80	80	20	20	0	0	0	0	0	0	0	0	0	0	0	0	50
40	Qinghai Province	man	1970	40	senior high school	12	the Communist Party of China (CPC）	0	NO	20000	6000	5	10	40	20	20000	50000	8	4	2	8	NO	NO	6	6	10	2004	34	Private limited liability company	1	1		20	20	80	80	0	0	0	0	0	0	0	0	0	0	0	0	326
2	Hainan Province	man	1972	38	postgraduate	19	Democratic Party	NO	NO	78000	108000	6	12	50	20	80000	30000	4	4	2	0	NO	NO	3	3	6	2002	30	Private limited liability company	3	0	2	33	33	33	33											33	33	600
84	Sichuan province	man	1972	38	undergraduate	16	NO	0	NO	9000	18000	2						4	2	0.2	8	Taoism	NO	10	10	10	1994	22	Private limited liability company	3	1	3	60	60	40	40	0	0	0	0	0	0	0	0	0	0	0	0
18	Guizhou province	man	1972	38	senior high school	12	the Communist Party of China (CPC）	0	NO	120000	180000	7			4.5	30000	15000	4	4	2	9	NO	NO	5	3	3	2002	30	Private limited liability company	3		1	95	95	0	0	5	5	0	0	0	0	0	0	0	0	0	0	5
40	Hubei Province	man	1960	50	junior college	15	NO	0	NO	50000	10000	6	30	30	20	30000	40000	9	6	2	7	Buddhism	NO	6	5	7	2004	44	Private limited liability company	2	0	0	51	51	0	0	49	49	0	0	0	0	0	0	0	0	0	0	100
97	Shandong province	woman	1953	57	senior high school	12	the Communist Party of China (CPC）	0	NO	280000	400000	3	5	15	6	30000	20000	5	3	1	4	Catholicism		5	5	7	2001	48	Private limited liability company	2	1	1	60	60	40	40	0	0	0	0	0	0	0	0	0	0	0	0	300
61	Shandong province	woman	1975	35	undergraduate	16	the Communist Party of China (CPC）	0	NO	50000	80000	3	10	18	10	20000	6000	8	3	3	10	NO	NO	7	6	8	1998	23	Private limited liability company	1	0	0	0	0	0	0	100	100	0	0	0	0	0	0	0	0	0	0	50
14	Guangdong province	man	1960	50	senior high school	12	NO	NO	NO	50000	80000	5	10	25	20	30000	50000	8	4	4	8	NO	NO	6	7	7	2002	42	company limited by shares	2	1	1	90	90	10	10	0	0	0	0	0	0	0	0	0	0	0	0	200
16	Liaoning province	man	1956	54	senior high school	12	the Communist Party of China (CPC）	0	party branch secretary	2000000	2020000	2	5	7	5	20000	10000	6	3	1	14	NO	NO	8	7	7			partnership	2		2	100	40	0	60	0	0	0	0	0	0	0	0	0	0	0	0
35	Ningxia	man	1968	42	junior college	15	Democratic Party	0	NO	200000	350000	7	8	12	5	30000	20000	3	4	1	16	Buddhism					2002	34	partnership	3	1	3	35		35		30		0		0		0		0		0
1005	Jilin province	man	1962	48	undergraduate	16	NO	0	NO	30000	35000							4	3	3	14		NO	4	4	3	1991	29	individual proprietorship
558	Fujian Province	man	1964	46	junior high school	9	NO	YES	NO	8000	16000	6	8	17	9	20000	32000	5	2	2	7	Buddhism		5	5	5	2002	38	Private limited liability company	3	0	2	70	70	30	30	0	0	0	0	0	0	0	0	0	0	0	0	120
13	Ningxia	man	1972	38	junior college	15	NO	YES		30000	50000	4	50	60	10	20000	30000	8	8	2	6	Buddhism		4	4	4	2000	28	Private limited liability company	2		1	80	70	20	30	0	0	0	0	0	0	0	0	0	0	0	0	54
5	Hainan Province	man	1965	45	postgraduate	19	Democratic Party	NO	NO	800000	600000	4	12	12	12	20000	100000	12	5	1	6	NO	NO	4	3	3	1997	32	Private limited liability company	33	2	1	66	90		0	33	10		0		0		0		0		0	60
1042	Beijing	woman	1954	56	junior college	15	Democratic Party	0		0	30000	1	20	35	105	50000	50000	9	5	2	7		NO	5	3	3	1989	35	Private limited liability company	3	1	1	60	80	0	0	40	20	0	0	0	0	0	0	0	0	0	0
29	Jilin province	man	1963	47	senior high school	12	NO	NO	NO	8000	6000	4	5	9	3	10000	20000	7	4	4	9	NO	NO	3	4	3	2008	45	Private limited liability company	2	1	1	80	80	20	20	0	0	0	0	0	0	0	0	0	0	0	0	10
38	Liaoning province	man	1964	46	senior high school	12	Democratic Party	0	NO	5000	3000	4	4	5	2	10000	10000	2	4	1	0	Buddhism		5	5	5	1997	33	Private limited liability company	0	0	0	100	100	0	0	0	0	0	0	0	0	0	0	0	0	0	0	79
17	Guangdong province	man	1971	39	senior high school	12	NO	YES	NO	3000	3000	4	3	3	2	2000	8000	10	2	1	8	NO	NO	8	6	9	2004	33	individual proprietorship	1	1	0	100	100	0	0	0	0	0	0	0	0	0	0	0	0	0	0	3
31	Guangdong province	man	1951	59	senior high school	12	the Communist Party of China (CPC）	0	NO	8000	9000	5	7	14	8	1600	2000	5	6	0	13	NO	NO	4	5	4			individual proprietorship	1	1	0	100	100	0	0	0	0	0	0	0	0	0	0	0	0	0	0	30
30	Zhejiang Province	man	1966	44	junior college	15	the Communist Party of China (CPC）	0	NO	10000	880000							8	2	2	8	NO	NO	2	2	3	2005	39	Private limited liability company	2		1	90	90	10	10	0	0	0	0	0	0	0	0	0	0	0	0	3800
101	Beijing	man	1966	44	senior high school	12	NO	YES		15000	8000	3	5.8	10	4		35000	8	4	1	0	Buddhism		3	3	3	1998	32	company limited by shares	2	1	0	40	50	0	0	60	50	0	0	0	0	0	0	0	0	0	0
28	Hunan province	man	1962	48	junior high school	9	the Communist Party of China (CPC）	0	director	50000	150000	8	10	10	12	10000	20000	5	3	2	10	Buddhism		4	4	4	1997	35	Private limited liability company	3	1	3	70	70	30	30	0	0	0	0	0	0	0	0	0	0	0	0	300
10	Hunan province	man	1952	58	junior college	15	the Communist Party of China (CPC）	0	party branch secretary	200000	150000	5	20	23	1.5	0	12000	8	2	1	10	NO	NO	8	6	7	1999	47	Private limited liability company	3	1	2	45	45	55	55	0	0	0	0	0	0	0	0	0	0	0	0	595
1004	Guangdong province	man	1958	52	senior high school	12	the Communist Party of China (CPC）	0	NO	100000	100000	3	30	32	10	20000	20000	8	4	2	10	NO	NO	4	3	3	2000	42	individual proprietorship	1	1	0	100	100	0	0	0	0	0	0	0	0	0	0	0	0	0	0	50
213	Tianjin	man	1963	47	undergraduate	16	the Communist Party of China (CPC）	0	NO	40000	50000	6	20	80	30	100000	100000	6	4	1	8	NO	NO	5	5	5	2002	39	Private limited liability company	4	0	3	79	79	21	21	0	0	0	0	0	0	0	0	0	0	0	0	3500
30	Guangdong province	man	1966	44	senior high school	12		NO	NO	60000	50000	4	15	20	5	5000	5000	8	4	2	10	NO	NO	5	5	4	2005	39		3	1	0	52	52	0	0	48	48	0	0	0	0	0	0	0	0	0	0
755	Sichuan province	man	1960	50	senior high school	12	the Communist Party of China (CPC）	0	NO	10000	20000	10	10	20	10	10000	10000	6	2	0	8		NO	5	5	5			Private limited liability company	3			52	52	0	0	48	48	0	0	0	0	0	0	0	0	0	0	200
1036	Beijing	man	1960	50	junior college	15	NO	YES	NO	15000	20000	2	5	7	5	2000	5000	8	4	3	9	NO	NO	5	5	5	2000	40	Private limited liability company	2	1	1	50	50	50	50	0	0	0	0	0	0	0	0	0	0	0	0	100
13	Liaoning province	man	1986	24	junior college	15	the Communist Party of China (CPC）	0	NO	10000	10000	2	3	6	4	6000	5000	6	1	2	8	NO	NO	6	6	6	2008	22	Private limited liability company	3	0	2	10	10	90	90	0	0	0	0	0	0	0	0	0	0	0	0	500
24	Guangdong province	woman	1973	37	senior high school	12	NO	0	NO	5000	5000	4	3	5	3	10000	10000	8	1	2	11	NO	NO	6	6	7	1996	23	individual proprietorship	1	1		100	100	0	0	0	0	0	0	0	0	0	0	0	0	0	0	80
20	Liaoning province	man	1976	34	junior college	15	the Communist Party of China (CPC）	0	NO	5000	5000	3	40	45	20	150000	50000	5	3	2	8	NO	NO	3	3	3	1990	14	individual proprietorship	0	0	0	100	100	0	0	0	0	0	0	0	0	0	0	0	0	0	0	30
40	Hubei Province	man	1967	43	senior high school	12	the Communist Party of China (CPC）	0	NO	5000	4000	4	3	10	5	5000	20000	10	3	1	10	NO	NO	6	5	5	2004	37	company limited by shares	2	1	0	33.3	50		0	66.7	50		0		0		0		0		0	60
39	Hubei Province	man	1967	43	undergraduate	16	the Communist Party of China (CPC）	0	NO	1000	2000	3	6	7	5	20000	10000	10	1	1	12	NO	NO	6	6	8	1995	28	partnership	2			60	60	0	0	40	40	0	0	0	0	0	0	0	0	0	0	100
247	Anhui Province	man	1956	54	junior high school	9		YES	NO	1500	1000	3	6	7	5		12500	0	7	9	8	NO	YES	7	7	9	2006	50	Private limited liability company	9	1	9	80	80	0	0	20	20	0	0	0	0	0	0	0	0	0	0	50
40	Hunan province	woman	1988	22	junior college	15	NO	YES	NO	600	500	3	4	15	9	20000	10000	12	0	2	10	NO	NO	9	9	9	2004	16	individual proprietorship	1		0	100	100	0	0	0	0	0	0	0	0	0	0	0	0	0	0	40
12	Beijing	man	1975	35	postgraduate	19	Democratic Party	0	NO	150000	80000	5	20	40	15	60000	40000	10	2	1	8	NO	NO	8	7	7	2005	30	company limited by shares	4	1	1	60	60	20	20	20	20	0	0	0	0	0	0	0	0	0	0	200
13	Guangdong province	man	1963	47	junior college	15	NO	NO	NO	65000	50000	4	30	50	20	40000	50000	8	5	1	10	NO	NO	5	5	5			individual proprietorship	1	1	0	100	100	0	0	0	0	0	0	0	0	0	0	0	0	0	0
90	Shandong province	man	1970	40	senior high school	12	the Communist Party of China (CPC）	0	NO	60000	90000	4		15	5	10000	30000	10	3	2	7	Mohammedanism	NO	5	5	5	2005	35	Private limited liability company	2	1	1	80		20		0		0		0		0		0		0		100
1018	Guangdong province	man	1973	37	senior high school	12	the Communist Party of China (CPC）	0	NO	8000	8000	5	6	10	8	20000	10000	8	3	3	10	NO	NO	7	3	2	2001	28	partnership	2	0	0	30	40	0	0	0	0	0	0	0	0	70	60	0	0	0	0	800
7	Guangdong province	man	1969	41	senior high school	12	NO	NO	NO	280000	260000	7	12	45	16	20000	10330	6	2	1	15	NO	NO	3	3	3	2006	37	individual proprietorship	1	1	0	100	100	0	0	0	0	0	0	0	0	0	0	0	0	0	0	5000
1019	Henan province	man	1954	56	junior high school	9	the Communist Party of China (CPC）	0		100000	50000	5	12	12	5	20000	20000	10	2	2	8			5	5	5	2002	48	individual proprietorship		1	2	80		20		0		0		0		0		0		0		1500
39	Beijing	man	1958	52	junior college	15	NO	NO	NO	4860000	5190000	6	12	22.5	20	30000	50000	6	8	2	8	Buddhism	NO	3	3	3	1993	35	Private limited liability company	2	0	2	75	75	0	0	25	25	0	0	0	0	0	0	0	0	0	0	2000
579	Fujian Province	man	1971	39	junior college	15	the Communist Party of China (CPC）	0	NO	150000	200000	8	2	4	1	3000	5000	10	6	2	6	Buddhism	NO	8	8	8	2009	38	Private limited liability company	2	3	1	80	80	20	20	0	0	0	0	0	0	0	0	0	0	0	0	1020
1001	Shaanxi Province	man	1958	52	postgraduate	19	the Communist Party of China (CPC）	0	NO	66000	80000	4	4	10	6	20000	20000	12	1	2	9	NO	NO	3	6	6	1991	33	Private limited liability company	3		2	98	98	2	2	0	0	0	0	0	0	0	0	0	0	0	0	10
27	Liaoning province	woman	1965	45	junior college	15	NO	YES		100000	80000	2	10	15	13	50000	40000	8	7	2	7			5	2	3	1993	28	Private limited liability company	1	1		80	73	10	7	10	20	0	0	0	0	0	0	0	0	0	0	500
12	Guangdong province	man	1976	34	senior high school	12	NO	NO	NO	30000	20000	5	10	13	8	10000	10000	8	2	2	12	NO	NO	5	5	5	1992	16		1	1		100	100	0	0	0	0	0	0	0	0	0	0	0	0	0	0	1500
5	Jilin province	man	1960	50	senior high school	12		0	NO	1000	4000	2	20	20	3	10000	20000	14	3	1	6	NO	NO	4	5	3	1996	36	individual proprietorship	1	1		100	100	0	0	0	0	0	0	0	0	0	0	0	0	0	0	30
1001	Henan province	man	1965	45	junior college	15	the Communist Party of China (CPC）	0	NO	500	1200	3	15	16	4	4000	8000	10	2	1	8	NO	YES	8	7	9			individual proprietorship	2	1	2				30													10
16	Hunan province	man	1968	42	senior high school	12	the Communist Party of China (CPC）	0	NO	500	800	3	5	10	5	5000	10000	5	3	0	16	NO	NO	7	7	7	2009	41	company limited by shares	3	1	2	20	20	80	80	0	0	0	0	0	0	0	0	0	0	0	0	1
21	Shaanxi Province	man	1972	38	senior high school	12	NO	0	NO	200	200	2	1.5	3	2	0	200	8	0	0	9	NO	NO	10	9	10	2007	35	individual proprietorship	1	0	1	0	0	100	100	0	0	0	0	0	0	0	0	0	0	0	0	3
13	Chongqing	man	1972	38	junior high school	9	NO	0		5000	10000	5	1	5	3	10000	5000	8	2	1	10	NO	NO	5	3	6	2004	32	Private limited liability company	2	1	1	80	80	0	0	20	20	0	0	0	0	0	0	0	0	0	0
28	Guangxi	man	1979	31	junior high school	9	NO	NO	NO	600	800	4	4	6	3	1500	10500	10	2	3	8	NO	NO	10	10	10	1998	19	Private limited liability company	3	1	0	60	60	0	0	40	40	0	0	0	0	0	0	0	0	0	0	10
3	Guangdong province	man	1972	38	senior high school	12	NO	NO	NO	20000	30000	4	15	25	10	15000	15000	8	3	2	8	NO	NO	3	3	3	2007	35	Private limited liability company	2	1	2	90	90	10	10	0	0	0	0	0	0	0	0	0	0	0	0	50
603	Fujian Province	woman	1960	50	senior high school	12	NO	NO	NO	20000	30000	2	5	20		30000	58000	10	2	2	10	NO	NO	6	6	7	1998	38	Private limited liability company	3	1	2	100	100	0	0	0	0	0	0	0	0	0	0	0	0	0	0	80
11	Guangdong province	man	1971	39	junior high school	9	NO	NO	NO	1000	3000	5	4	9	8	15000	20000	10	2	1	8	NO	NO	8	8	9	2001	30	individual proprietorship	1	1	0	100	100	0	0	0	0	0	0	0	0	0	0	0	0	0	0	3
17	Jilin province	woman	1958	52	senior high school	12	the Communist Party of China (CPC）	0	NO	1000	3000	2	3	10	6	20000	10000	10	3	1	8	NO	NO	8	8	9	2001	43	individual proprietorship	1	0		100	100	0	0	0	0	0	0	0	0	0	0	0	0	0	0	80
1003	Liaoning province	woman	1968	42	senior high school	12	NO	YES	NO	50000	14000	4	5	10	6	20000	40000	4	2	2	8	NO	YES	6	6	7	2004	36	individual proprietorship	2	1	1	80	80
39	Hunan province	man	1966	44	junior college	15	NO	YES	NO	6000	8000	4	18	18	10	20000	20000	4	6	3	11	NO	NO	5	5	8	2001	35	partnership	8		3	40	40	20	20	40	40	0	0	0	0	0	0	0	0	0	0	30
32	Zhejiang Province	man	1958	52	senior high school	12	NO	0	NO	43000	18000	4	10	20	10	30000	20000	5	5	3	7	NO	NO	5	6	7	2005	47	Private limited liability company	1	1		100	100	0	0	0	0	0	0	0	0	0	0	0	0	0	0	300
156	Guizhou province	woman	1968	42	undergraduate	16	Democratic Party	0		100000	50000	6	15	30	15	60000	30000	4	4	2	8	NO		6	6	6	2001	33	company limited by shares	2	1	1	50	50	50	50	0	0	0	0	0	0	0	0	0	0	0	0	100
31	Hunan province	man	1979	31	undergraduate	16	the Communist Party of China (CPC）	0	NO	0	10000	4	20	50	10	20000	50000	8	2	6	8	Buddhism	NO	5	5	5	2000	21	Private limited liability company	2	4	2	50		50		0		0		0		0		0		0		100
1015	Shaanxi Province	man	1956	54	junior college	15	the Communist Party of China (CPC）	0	NO	1000	1000	1	10	14	6	10000	30000	3	3	2	8	NO	NO	7	7	7	1992	36	Private limited liability company	3	0	1	94	94	4	4	2	2	0	0	0	0	0	0	0	0	0	0	530
14	Hunan province	man	1963	47	junior college	15	the Communist Party of China (CPC）	0	NO	8000	3000	5	5	10	4	5000	30000	12	1	1	8		NO	4	5	6	2009	46	individual proprietorship	1			100	100	0	0	0	0	0	0	0	0	0	0	0	0	0	0	15
677	Jiangsu province	man	1962	48	junior college	15	the Communist Party of China (CPC）	0	NO	35000	42000	5	10	50	10	15000	10000	6	4	2	8	NO	NO	6	6	5	2002	40	partnership	1	1	1	52	100	0	0	48	0	0	0	0	0	0	0	0	0	0	0	50
1022	Jiangsu province	man	1953	57	junior college	15	NO	NO	NO	50000	70000	5	6	16	8	5000	10000	8	1	0.5	7	Buddhism		2	3	3	1990	37	company limited by shares		2	0	50	50	0	0	0	0	0	0	0	0	50	50	0	0	0	0	60
133	Jiangsu province	man	1955	55	junior college	15	the Communist Party of China (CPC）	0	NO	35000	50000	1	18	35	32	40000	200000	10	3	3	8	NO	NO	6	5	7	1996	41	Private limited liability company	2	1	1	60	60	40	40	0	0	0	0	0	0	0	0	0	0	0	0	50
443	Tianjin	man	1982	28	junior college	15	NO	0	NO	3000	4000	3	3	5	3	2000	7040	12	1	1	9	NO	NO	7	9	10	2003	21	Private limited liability company	2		1	70	70	30	30	0	0	0	0	0	0	0	0	0	0	0	0	30
45	Hubei Province	man	1956	54	junior high school	9	the Communist Party of China (CPC）	0		2000	3000	5	3	6	4	5000	6000	7	1	1	7	Buddhism		6	6	8			Private limited liability company	2		1	50	50	50	50	0	0	0	0	0	0	0	0	0	0	0	0	50
439	Tianjin	man	1969	41	senior high school	12	NO	YES	NO	0	3000	3	3	8	4	4000	6000	11	2	4	7	NO	NO	7	7	9	2004	35	Private limited liability company	3			33	33	0	0	67	67	0	0	0	0	0	0	0	0	0	0	60
1077	Jiangsu province	man	1952	58	senior high school	12	the Communist Party of China (CPC）	0	NO	10000	15000	2	4	6	3	9500	5000	8	5	1	9	NO	NO	5	5	6			individual proprietorship	1	0	0	100	100	0	0	0	0	0	0	0	0	0	0	0	0	0	0	50
87	Anhui Province	woman	1966	44	senior high school	12	Democratic Party	0		1400	2000	3	8	15		20000	40000	9	2	1	12	Buddhism		5	4	3				2	1
599	Zhejiang Province	man	1966	44	undergraduate	16	the Communist Party of China (CPC）	0	NO	50000	50000	4	10	15	8	30000	50000	10	0	0	0	NO	NO	4	4	4	2000	34	Private limited liability company	2	1	1	50	50															100
613	Fujian Province	man	1963	47	junior college	15	NO	YES	NO	17000	36000	5	60	120	26	40000	80000	10	5	1	8	Buddhism		8	7	6	2003	40	Private limited liability company	3	1	1	25		34
16	Guangxi	woman	1962	48	junior college	15	NO	0	NO	5000	8000	3				500	10000	8	8	0	8	Catholicism	YES	1	1	1	2008	46	partnership	2		0																	50
89	Beijing	man	1960	50	postgraduate	19	Democratic Party	0	NO	400000	500000	3	38	60	45	300000	150000	8	5	3	8	NO	NO	5	5	5	2001	41	company limited by shares	2	1	1	80	87	20	13	0	0	0	0	0	0	0	0	0	0	0	0
47	Beijing	man	1965	45	junior high school	9	NO	NO	NO	350000	850000							8	4	1	7	NO	NO				1996	31	Private limited liability company
6	Hainan Province	man	1951	59	postgraduate	19	NO	NO	NO	800000	400000	1	0	10	10	15000	15000	10	2	2	9	Buddhism	YES	3	3	3	1998	47	individual proprietorship	1	1	0	100	100	0	0	0	0	0	0	0	0	0	0	0	0	0	0	100
78	Beijing	man	1973	37	junior college	15	NO	YES	NO	1900000	2100000	4						0	12	4	0	other	NO	1	2	3	1996	23	company limited by shares	2	2		9
11	Guizhou province	man	1965	45	junior college	15	NO	0	NO	1000000	800000	4	12	24	12	20000	100000	6	8	2	8	Buddhism	YES	3	2	2	1996	31	Private limited liability company	3		0	33	63	0	0	67	37	0	0	0	0	0	0	0	0	0	0	68
1027	Shandong province	man	1966	44	senior high school	12	NO	YES	NO	350000	380000	4	3	5	2	3000	12000	6	2	1	15	NO	NO	6	5	5	2000	34	Private limited liability company	1	1	0	100	100	0	0	0	0	0	0	0	0	0	0	0	0	0	0	180
1002	Qinghai Province	man	1954	56	undergraduate	16	NO	0	NO	500000	600000	6		300				8	2	1	13	Mohammedanism		1	2	2			company limited by shares	3	3	3	60	60	40	40	0	0	0	0	0	0	0	0	0	0	0	0
658	Jiangsu province	man	1965	45	junior college	15	NO	YES	NO	300000	500000	4	10	11	6	20000	10000	11	3	2	8	NO	NO	4	3	5	2002	37	Private limited liability company	2	0	1	100	90	0	10	0	0	0	0	0	0	0	0	0	0	0	0	5000
3	Guangdong province	man	1949	61	senior high school	12	the Communist Party of China (CPC）	0	NO	280000	250000	4	5	10	4	8000	11000	7	3	2	8	NO	YES	8	6	5	2000	51	company limited by shares	1	1	1	82	32	18	7	0		0		0		0		0		0		1360
1011	Chongqing	man	1969	41	undergraduate	16	NO	YES	NO	160000	90000	5	16	25	16	40000	50000	4	8	4	8	NO	NO	5	5	5	1999	30	Private limited liability company	2		1	80	80	20	20	0	0	0	0	0	0	0	0	0	0	0	0	50
16	Guangdong province	man			senior high school	12	NO	NO	NO	30000	25000	5	12	25	10	10000	5000	10	3	1	10	Buddhism	NO	5	5	5				1	0	0	100	100	0	0	0	0	0	0	0	0	0	0	0	0	0	0	200
134	Jiangsu province	man	1961	49	senior high school	12	the Communist Party of China (CPC）	0	NO	5000	5000	3	5	8	5	10000	20000	10	4	2	8	NO	NO	5	4	4	1990	29	Private limited liability company	2	1	1	70	70	30	30	0	0	0	0	0	0	0	0	0	0	0	0	50
1007	Liaoning province	man	1971	39	junior college	15	the Communist Party of China (CPC）	0	NO	5000	5000	4	15	20	10	60000	40000	6	2	1	0	NO	NO	3	3	3	1993	22	Private limited liability company		1		100	100	0	0	0	0	0	0	0	0	0	0	0	0	0	0
15	Sichuan province	man	1947	63	senior high school	12	the Communist Party of China (CPC）	0		1000	500	3	2	3	1	500	2000	12	1	1	10	NO	YES	7	6	9	2008	61	individual proprietorship	2		1	51	51	49	49	0	0	0	0	0	0	0	0	0	0	0	0	20
17	Guizhou province	man	1962	48	junior high school	9	NO	YES	NO	300000	780660	4	4.8	12.6	10	30000	60000	8	4	1	8	Buddhism	YES	2	4	5	2004	42	company limited by shares	4		3	35	35	65	65	0	0	0	0	0	0	0	0	0	0	0	0	5080
21	Chongqing	woman	1917	93	junior college	15	the Communist Party of China (CPC）	0	NO	90000	70000	4	25	210	45	4000	68000	7	8	3	6	Buddhism		6	7	6	2004	87	Private limited liability company	3	1	2	40	40	60	60	0	0	0	0	0	0	0	0	0	0	0	0	550
670	Heilongjiang Province	man	1973	37	undergraduate	16	the Communist Party of China (CPC）	0	NO	20000	30000	1	10	50		100000	30000	3	5	0.5	10	NO	NO	3	3	7	1998	25	Private limited liability company	4	0	1	70	70	10	10	20	20	0	0	0	0	0	0	0	0	0	0	50
1086	Jiangsu province	man	1957	53	elementary school	9	NO	NO	NO	10000	20000	3	10	18	8	26000	20000	10	2	0	8	NO	NO	5	5	7	2000	43	Private limited liability company	7	0	0	51	51	0	0	49	49	0	0	0	0	0	0	0	0	0	0	200
3	Guangdong province	man	1953	57	senior high school	12	the Communist Party of China (CPC）	0	NO	30000	32000	5	10	33	12	18000	16000	5	5	1	13	NO	NO	3	3	3	2000	47	individual proprietorship	1	1	0	100	100	0	0	0	0	0	0	0	0	0	0	0	0	0	0	8
21	Liaoning province	man	1970	40	senior high school	12	the Communist Party of China (CPC）	0	NO	70000	50000	3	2	5	3	10000	10000	8	3	1	8	NO	NO	6	6	6	2005	35	Private limited liability company	3	1	2	80	-85	20	-21	0		0		0		0		0		0		100
1075	Jiangsu province	man	1969	41	junior college	15	the Communist Party of China (CPC）	0	NO	870000	615400	3	100	120	30	40000	25000	8	3	1	8	NO	NO	5	5	5	1997	28	Private limited liability company	2	1	1	75	75	10	10	15	15	0	0	0	0	0	0	0	0	0	0	518
219	Shanghai	man	1964	46	junior college	15	the Communist Party of China (CPC）	0	NO	130000	90000	4	20	30	25	30000	30000	10	4	1	9	NO	NO	5	5	5	2002	38	Private limited liability company	1	1	0																	980
1018	Henan province	man	1965	45	junior college	15	NO	YES		20000	27000	3	5	7	2	5000	8000	10	4	2	8			5	5	5	2007	42	company limited by shares	3	1		60	60	0	0	0	0	40	40	0	0	0	0	0	0	0	0	1500
20	Guangdong province	man	1961	49	undergraduate	16	NO	NO	NO	5000000	3860000	3	12	26	12	18600	0	6	5	1	12	NO	NO	2	2	2			company limited by shares	4	1	3	70	70	10	10	0	0	0	0	0	0	20	20	0	0	0	0	4880
37	Guangxi	man	1979	31	junior high school	9	NO	YES	NO	800	1880	6	20	25	20	2000	3000	6	2	4	8	NO	NO	6	6	8	1996	17	partnership	3		0	70	70	0	0	30	30	0	0	0	0	0	0	0	0	0	0	20
4	Yunnan Province	man	1966	44	senior high school	12	NO	0		300000	300000	3	5	10	3	5000	1000	5	2	0	8						1995	29	partnership	4	1		98		0		2		0		0		0		0		0		1000
7	Hubei Province	man	1951	59	junior college	15	the Communist Party of China (CPC）	0	NO	300000	200000	5	12	30	10	20000	30000	8	6	2	8	NO	NO	4	4	4	1995	44	Private limited liability company	2		1	52	98	48	2	0	0	0	0	0	0	0	0	0	0	0	0	50
2	Chongqing	man	1970	40	junior college	15	NO	0	NO	300000	200000	4	20	50	10		30000	8	2	1	8	Buddhism		5	5	5	2001	31	individual proprietorship	2		2	100	46	0	54	0	0	0	0	0	0	0	0	0	0	0	0	850
584	Fujian Province	woman	1968	42	senior high school	12	NO	NO	NO	150000	200000	6	10	20	8	20000	30000	5	1	1	5	Buddhism		4	3	4	2005	37	Private limited liability company	2	1	1	50	50	50	50	0	0	0	0	0	0	0	0	0	0	0	0
2001	Henan province	man	1971	39	junior college	15	NO	YES	NO	100000	60000	6	20	30	15	20000	60000	3	1	2	0	NO	NO	2	1	1	2009	38	individual proprietorship	1	1	1	100	100	0	0	0	0	0	0	0	0	0	0	0	0	0	0	100
17	Liaoning province	man	1970	40	undergraduate	16	the Communist Party of China (CPC）	0		70000	50000	5			10		50000	12	2	2	8	Buddhism		3	5	5	1995	25	individual proprietorship		1	4	80		20		0		0		0		0		0		0		500
1073	Jiangsu province	man	1965	45	junior college	15	NO	NO	NO	20000	40000	4	2	25	4	5000	20000	10	4	2	8	NO	NO	4	3	3	2000	35	Private limited liability company	3	0	2	85	50	15	50	0	0	0	0	0	0	0	0	0	0	0	0	120
11	Gansu province	man	1971	39	undergraduate	16	the Communist Party of China (CPC）	0		15000	20000	4	3	5	4	2000	8000	13	3	2	6	Taoism		8	7	6	2004	33	Private limited liability company	5	1	1	5		75		20		0		0		0		0		0
69	Hebei province	man	1964	46	junior college	15	the Communist Party of China (CPC）	0		10000	20000	3	5	10	15	14000	30000	6	4	3	10	Taoism		4	4	4	2005	41	individual proprietorship	3	1	0	100	100	0	0	0	0	0	0	0	0	0	0	0	0	0	0	700
109	Shanghai	man	1955	55	junior college	15	the Communist Party of China (CPC）	0	NO	0	20000	3	5	10		20000	20000	8	2	2	0	NO	NO	5	6	6	1997	42	company limited by shares	2	1		60	60	0	0	40	40	0	0	0	0	0	0	0	0	0	0	50
16	Guangdong province	man	1968	42	senior high school	12		NO	NO	5000	8000	7	15	20	6	10000	25000	6	2	1	7	NO	NO	5	6	6	1998	30	individual proprietorship	1	1	0	100	100	0	0	0	0	0	0	0	0	0	0	0	0	0	0	100
116	Shanghai	man	1946	64	junior college	15	Democratic Party	0		4000	4000	5	5	23	14	6000	20000	6	1	1	0	NO	NO	5	5	5	2002	56	company limited by shares	2			70	70	0	0	30	30	0	0	0	0	0	0	0	0	0	0	50
6	Guangdong province	man	1958	52	senior high school	12	NO	NO	NO	7000	2000	7	3	5	3	5000	5000	6	3	2	8	NO	NO	3	3	3	2004	46	Private limited liability company	3	1	2	60	60	40	40	0	0	0	0	0	0	0	0	0	0	0	0	50
16	Jilin province	man	1967	43	junior high school	9	NO	0	NO	1000	2000	2	6	8	4	10000	10000	10	1	2	9	NO	NO	9	9	10	2003	36	individual proprietorship				100	100	0	0	0	0	0	0	0	0	0	0	0	0	0	0	10
22	Guangdong province	woman	1965	45	junior high school	9	NO	NO	NO	1000	1000	5	2	3		2000	8000	12	0	2	8	NO	NO	8	8	10	1990	25	partnership	1	1	0	100	100	0	0	0	0	0	0	0	0	0	0	0	0	0	0	0.5
46	Hubei Province	man	1968	42	undergraduate	16	NO	YES	NO	2000	1000	5	6	15	10	40000	30000	10	4	3	7	NO	YES	6	7	8	2004	36	company limited by shares	3	2	2	10	10	5	5	10	10	0	0	75	75	0	0	0	0	0	0	500
38	Shandong province	man	1982	28	junior college	15	NO	NO	NO	0	1000	3	3	5	2		15000	10	3	2	6	NO	YES	7	6	7	1989	7	partnership	2	1	1	100		0		0		0		0		0		0		0		30
33	Hunan province	woman	1952	58	undergraduate	16	the Communist Party of China (CPC）	0	NO	2500	3000	10	5	10	4	10000	30000	6	2	2	14	NO	NO	6	6	6	2006	54	Private limited liability company	4	1	4	30	30	70	70	0	0	0	0	0	0	0	0	0	0	0	0	30
1023	Guangdong province	man	1959	51	junior high school	9	NO	NO	NO	1000	3000	6	6	10	6	3000	10000	14	2	0	8	NO	NO	9	9	9	1994	35	individual proprietorship	1	0	0	100	100	0	0	0	0	0	0	0	0	0	0	0	0	0	0	30
29	Gansu province	man	1973	37	senior high school	12	the Communist Party of China (CPC）	0	NO	180000	200000	4	50	60	20	30000	150000	6	4	2	0	NO	NO	6	6	1	1999	26	Private limited liability company	5	1	3	85	85	15	15	0	0	0	0	0	0	0	0	0	0	0	0	200
49	Sichuan province	man	1950	60			the Communist Party of China (CPC）	0	NO	1000000	300000	5	10	20	12	20000	40000	8	2	1	11	NO	NO	5	5	6	1993	43	Private limited liability company	0	1	0	100	100	0	0	0	0	0	0	0	0	0	0	0	0	0	0	1361
5	Guangdong province	man	1961	49	senior high school	12	NO	NO	NO	20000	19000	5	10	16	15	111800	22000	9	2	1	12	NO	NO	4	4	4	1993	32	partnership	3	1	3	70	70	0	0	30	30	0	0	0	0	0	0	0	0	0	0	30
532	Jiangsu province	man	1962	48	junior college	15	NO	YES	NO	200000	250000	4	1000	1100	50	50000	150000	6	2	1	8	NO	NO	3	4	5	2005	43	individual proprietorship	2		0	50	50	0	0	50	50	0	0	0	0	0	0	0	0	0	0	500
36	Zhejiang Province	man	1955	55	senior high school	12	NO	NO	NO	35000	30000	8	3	20	5	30000	20000	8	2	1	13	NO	NO	5	5	5	1996	41	Private limited liability company	3	3	1	74	74	0	0	0	0	0	0	0	0	0	0	0	0	26	26	58
1019	Guizhou province	man	1956	54	junior college	15	NO	NO	NO	46000	52000	5	6	40	24	180000	60000	8	4	2	10	NO	YES	5	6	7	2004	48		2	1	2	90	90	10	10	0	0	0	0	0	0	0	0	0	0	0	0	1000
38	Zhejiang Province	man	1962	48	junior college	15	the Communist Party of China (CPC）	0	NO	470000	560000	3	20	25	11	60000	50000	6	8	2	8	Buddhism	NO	7	6	5	2000	38	company limited by shares	2	1	1	50	40	50	60	0	0	0	0	0	0	0	0	0	0	0	0	15
92	Shanghai	man	1976	34	undergraduate	16	NO	YES	NO	50000	50000	2	8	15	5	20000	10000	5	3	1	0	Buddhism		4	4	4	2004	28	Private limited liability company	2		2	40	40	60	60	0	0	0	0	0	0	0	0	0	0	0	0	1000
16	Beijing	man	1968	42	postgraduate	19		0		15000	20000	6					10000	10	3	3	8		NO	6	3	3	2006	38	Private limited liability company	1			100	100	0	0	0	0	0	0	0	0	0	0	0	0	0	0
15	Xinjiang	man	1951	59	senior high school	12		YES	NO	20000	15000	1	20	25	10	20000	30000	10	3	3	8	NO	NO	8	7	9	2007	56	Private limited liability company	1		0	100	100	0	0	0	0	0	0	0	0	0	0	0	0	0	0	50
33	Beijing	man	1956	54	junior college	15	the Communist Party of China (CPC）	0	NO	7252000	8096000							0	0	0	0	NO	NO						company limited by shares		1		90	90	10	10	0	0	0	0	0	0	0	0	0	0	0	0	10000
176	Shanghai	man	1957	53	undergraduate	16	NO	YES	NO	500000	500000	3	10					4	4	0	0	NO					1996	39	Private limited liability company				51
41	Hubei Province	man	1965	45	undergraduate	16	the Communist Party of China (CPC）	0	NO	30000	5500	5	5	15.5	9	22000	30000	6	2	1.5	12	NO	NO	7	7	7	2005	40	partnership	9	1	0	0	0	0	0	0	0	0	0	0	0	0	0	0	0	100	100	7787
868	Heilongjiang Province	man	1973	37	junior college	15	NO	YES	NO	5000	3000	3	4.8	6	5	1000	8000	9	4	1	10	Buddhism		8	8	10	2006	33	Private limited liability company	2	1	1	20	20	80	80	0	0	0	0	0	0	0	0	0	0	0	0	100
1008	Chongqing	man	1926	84	junior high school	9	NO	YES	NO	15000	7000	2	10	15	10	5000	5000	8	4	2	10	NO	NO	6	6	4	2000	74	company limited by shares	2	1	2	60	60	40	40	0	0	0	0	0	0	0	0	0	0	0	0	100
14	Guangdong province		1957	53			NO	NO	NO	30000	10800	5	11	25	8	8000	5000	10	4	1	9	NO	NO	6	6	6	1995	38		1	1	0	60	60	40	40	0	0	0	0	0	0	0	0	0	0	0	0	150
24	Hunan province	man	1966	44	undergraduate	16	NO	NO	NO	550000	150000	3	10	15	12	30000	30000	3	2	2	10	Buddhism	NO	2	2	2	2006	40	individual proprietorship	1			100	100	0	0	0	0	0	0	0	0	0	0	0	0	0	0	5180
279	Anhui Province	man	1969	41	undergraduate	16	the Communist Party of China (CPC）	0	NO	300000	500000	4	20	35	15	30000	23000	4	5	1	14	Buddhism		2	6	8	2004	35	Private limited liability company	6	0	0	40	55	0	0	60	45	0	0	0	0	0	0	0	0	0	0	830
1014	Tianjin	man	1961	49	postgraduate	19	the Communist Party of China (CPC）	0	NO	50000	50000	3	2	5	4	5000	2000	8	2	2	8	NO	NO	5	5	5	1992	31	Private limited liability company	2	0	1	85	85	15	15	0	0	0	0	0	0	0	0	0	0	0	0	318
1009	Anhui Province	man	1949	61	junior high school	9	NO	NO	NO	20000	30000	13	3	18	12	10000	30000	4	3	1	12	NO	NO	5	5	4			individual proprietorship	1	1	1	100	100	0	0	0	0	0	0	0	0	0	0	0	0	0	0	5
704	Jiangsu province	man	1980	30	undergraduate	16	Democratic Party	0	NO	20000	25000	4	20	40	5	40000	10000	2	2	12	8	NO	NO	6	6	6	2000	20	partnership	2	0	1	90	90	10	10	0	0	0	0	0	0	0	0	0	0	0	0	10
1004	Gansu province	man	1960	50	senior high school	12	the Communist Party of China (CPC）	0		12000	20000	2	8	18	5	20000	30000	8	3	2	9	Buddhism		7	7	7	1996	36	individual proprietorship		1		40	60
44	Jilin province	woman	1968	42	junior college	15	NO	0	NO	13000	15000	3	6	10	6	20000	20000	10	4	1	6	NO	NO	6	3	7	2000	32	individual proprietorship	1			100	100	0	0	0	0	0	0	0	0	0	0	0	0	0	0	30
481	Liaoning province	woman	1966	44	junior college	15	NO	0	NO	5000	10000	2	5	7	5			13	2	2	7	NO	NO	6	7	9	2008	42	company limited by shares	3	1	0	34	34	0	0	66	66	0	0	0	0	0	0	0	0	0	0	100
24	Guizhou province	man	1971	39	undergraduate	16	NO	NO	NO	10000	5000	5	3	5	2	1000	5000	10	2	1	8	NO	NO	8	8	8	1998	27	Private limited liability company	2	0	1	90	90	10	10	0	0	0	0	0	0	0	0	0	0	0	0	10
13	Tibet	man	1968	42	senior high school	12	the Communist Party of China (CPC）	0	party branch secretary	50000	5000	8	6	30	15	15000	50000	6	5	7	6	NO	NO				2008	40	Private limited liability company	3	1	3	40	45	10	20	25	20	0	0	25	15	0	0	0	0	0	0	150
392	Yunnan Province	man	1960	50	junior college	15	NO	0		5000	3000	2	4	5	3	10000	10000	12	2	2	8	Buddhism		5	5	5	1993	33	Private limited liability company	3	1	3	40	40	60	60	0	0	0	0	0	0	0	0	0	0	0	0	360
81	Heilongjiang Province	man	1978	32	junior college	15	NO	0		15000	1000	6	5	11	6	30000	30000	8	3	1	8	Buddhism	NO	5	5	5	2004	26		1	1		100	100	0	0	0	0	0	0	0	0	0	0	0	0	0	0	60
715	Gansu province	woman	1975	35	junior college	15	NO	YES		500	500	3	2	5	5	10000	4000	8	4	0	0	NO	NO	10	10	10	2002	27	Private limited liability company	2		0	100	100	0	0	0	0	0	0	0	0	0	0	0	0	0	0
18	Sichuan province	woman	1970	40	senior high school	12	NO	YES	NO	1000	500	3	4	10	4	5000	2000	12	1	1	10	NO	NO	8	7	9	2003	33		2	0	1	51	51	30	30	0	0	0	0	0	0	0	0	0	0	19	19	8
17	Qinghai Province	man	1975	35	senior high school	12	NO	YES	NO	0	100	5	1	2	2	5000	10000	8	1	1	12	NO	NO	6	6	6	2009	34	Private limited liability company	2	1	1	80	80	20	20	0	0	0	0	0	0	0	0	0	0	0	0	50
322	Inner Mongolia	man	1972	38	undergraduate	16	the Communist Party of China (CPC）	0	NO	0	1000	4	5	6	3	10000	20000	8	2	4	10	NO	NO	6	7	7	2004	32	Private limited liability company	2	0	1	70	70	30	30	0	0	0	0	0	0	0	0	0	0	0	0	30
2009	Henan province	man	1968	42	senior high school	12	Democratic Party	YES		2000	4000	5	3	15	5	10000	5000	6	4	2	12		NO	6	5	5	2008	40	partnership	3	1		40	40										9
1088	Jiangsu province	man	1964	46	senior high school	12	NO	NO	NO	15000	30000	3	21	28	10	25000	37000	7	2	1	8	NO	NO	5	5	5	1999	35	Private limited liability company	3	0	0	50	50	0	0	50	50	0	0	0	0	0	0	0	0	0	0	100
6	Zhejiang Province	man	1968	42	senior high school	12	NO	YES	NO	11000	150000	4	9	20	10	20000	30000	8	2	1	7	Buddhism		5	5	5	2000	32	Private limited liability company	6			22	22															223
1044	Beijing	man	1963	47	junior college	15	NO	YES	NO	30000	20000							0	0	0	0	NO	NO	6	6	6	1999	36	Private limited liability company
18	Guangdong province	man	1979	31	junior college	15	NO	NO	NO	15000	18000	4	10	24	13	12000	0	7	3	0	14	NO	NO	4	5	6	2006	27	individual proprietorship	1	1	0	100	100	0	0	0	0	0	0	0	0	0	0	0	0	0	0	50
15	Hainan Province	man	1968	42			NO	YES	NO	60000	70000	4	6	28	20	50000	100000	7	3	1	9	Taoism		7	4	3	2000	32	Private limited liability company	2	1	1	60	60	40	40	0	0	0	0	0	0	0	0	0	0	0	0	100
1003	Jilin province	man	1962	48	senior high school	12	the Communist Party of China (CPC）	0		100000	20000	3	20	22	15	10000	100000	6	2	2	0	NO	NO	5	4	3	1995	33	individual proprietorship	1			100	100	0	0	0	0	0	0	0	0	0	0	0	0	0	0	20
1002	Guizhou province	man	1963	47	senior high school	12	NO	NO	NO	3000	5000	4	5	7	5	10000	12000	10	2	1	11	NO	NO	4	4	6	2005	42	company limited by shares	6		1	30	30	0	0	70	70	0	0	0	0	0	0	0	0	0	0	218
29	Hubei Province	man	1958	52	junior high school	9	NO	YES	NO	10000	5000	6	12	20	8	30000	50000	8	2	2	8	NO	NO	5	5	5	2007	49	Private limited liability company	2	0	1	100	100	0	0	0	0	0	0	0	0	0	0	0	0	0	0	50
166	Shanghai	man	1955	55	senior high school	12	NO	0	NO	300000	300000	2	15	17	10		30000	12	2	0	6	Buddhism		5	5	7	1998	43	company limited by shares	10		0	72	72	0	0	28	28	0	0	0	0	0	0	0	0	0	0	200
193	Jiangsu province	man	1957	53	junior college	15	the Communist Party of China (CPC）	0	NO	38000	42000	5	25	38	10	11110	10000	8	2	0.5	7	NO	NO	5	5	5	2000	43	Private limited liability company	2	1	1	95	95	5	5	0	0	0	0	0	0	0	0	0	0	0	0	100
139	Beijing	man	1951	59	junior college	15	NO	NO	NO	20000	30000	4	7	10	5	30000	20000	6	4	2	0	NO	NO	7	7	5	1999	48	Private limited liability company	3	1	2	100	100	0	0	0	0	0	0	0	0	0	0	0	0	0	0	500
10	Guangdong province	man	1987	23	senior high school	12	NO	NO	NO	23000	15000	5	6	8	5	5000	10000	8	2	2	12	NO	NO	6	6	7	2001	14	Private limited liability company	1	1		100	100	0	0	0	0	0	0	0	0	0	0	0	0	0	0	1000
2003	Henan province	woman	1963	47	senior high school	12	the Communist Party of China (CPC）	0		5000	12000	4	5	5	4	5000	20000	6	2	1	7		NO	6	6	6	1996	33	individual proprietorship	1	1
26	Hebei province	man	1962	48	junior college	15	NO	YES	NO	5000	6000	3	5	10	7	20000	10000	8	2	1	7	NO	NO	6	5	6	2008	46	Private limited liability company	3	1	0	10	10	0	0	90	90	0	0	0	0	0	0	0	0	0	0	5000
45	Liaoning province	man	1968	42	senior high school	12	Democratic Party	0	NO	5000	3000	3	10	12	5	20000	5000	10	3	1	7	Buddhism		9	3	3	1992	24	Private limited liability company	1	1	1	100	100	0	0	0	0	0	0	0	0	0	0	0	0	0	0	100
27	Guangdong province	man	1968	42	senior high school	12	NO	0	NO	1000	3000	4	3	30	23	90000	80000	6	3	1	7	NO	NO	5	7	10	2007	39	individual proprietorship				100	100	0	0	0	0	0	0	0	0	0	0	0	0	0	0	200
26	Hainan Province	man	1954	56	senior high school	12	Democratic Party	0	NO	4000	3000	6		12	10	10000	10000	6	2	1	8	Buddhism		7	4	3	2006	52	Private limited liability company		0	1	90	90	10	10	0	0	0	0	0	0	0	0	0	0	0	0	100
2	Guangxi	man	1958	52	junior college	15	Democratic Party	0		1600	2700	5	15	40	11	35000	25000	2	4	1	0			6	3	3	1993	35	Private limited liability company		1		100	100	0	0	0	0	0	0	0	0	0	0	0	0	0	0	500
40	Hainan Province	woman	1982	28	junior college	15	NO	YES	NO	800	1500	7	2	4	4	1500	5000	7	7	3	7	NO	NO	6	6	6	2007	25	Private limited liability company	3	0	1	50	50	10	10	40	40	0	0	0	0	0	0	0	0	0	0	100
1009	Jiangsu province	man	1961	49	senior high school	12	Democratic Party	0	NO	1150000	1150000	3	12	24	5	5000	7000	5	6	5	8	Buddhism		3	3	3	1994	33	Private limited liability company	2	1	1	56	56	40	40	4	4	0	0	0	0	0	0	0	0	0	0	500
1018	Shandong province	man	1955	55	senior high school	12	NO	NO	NO	5000	25000	6	5	10	5	20000	20000	8	4	2	10	NO	NO	5	4	5	2004	49	partnership	4	1	0	50	50	0	0	50	50	0	0	0	0	0	0	0	0	0	0	100
203	Shaanxi Province	man	1972	38	undergraduate	16	Democratic Party	0	NO	60000	30000	3	25	34	28	130000	7000	6	3	3	10	Buddhism		4	6	5	2002	30	individual proprietorship	2	0	0	100	100	0	0	0	0	0	0	0	0	0	0	0	0	0	0	1556
30	Shanxi Province	man	1962	48	junior college	15	the Communist Party of China (CPC）	0	NO	100000	200000	3	8	20	8	30000	50000	9	4	2	7	NO	NO	5	5	6	2004	42	Private limited liability company	4	2	3																	2000
9	Guangdong province	man	1964	46	senior high school	12	the Communist Party of China (CPC）	0	NO	5000	5000	5	15	15	10	25000	25000	8	3	1	6	Buddhism	NO	7	7	9	2002	38	Private limited liability company		1		100		0		0		0		0		0		0		0
1	Qinghai Province				junior college	15	the Communist Party of China (CPC）	0	NO	0	1000	3	5	7	4	20000	10000	8	2	1	1	NO	NO	5	6	7	2007		Private limited liability company	1	1	1	70	60															30
594	Fujian Province	woman	1976	34	junior college	15	NO	YES	NO	0	1000	1	3	6	3	10000	5000	8	2	2	12	Buddhism	NO	6	9	9	2008	32	partnership	20	1	1	100	100	0	0	0	0	0	0	0	0	0	0	0	0	0	0	3
8	Shanxi Province	man	1967	43	postgraduate	19	the Communist Party of China (CPC）	0	Deputy secretary of party branch	500000	500000	4	6	12	8	20000	50000	4	6	6	8	NO	NO	3	1	1	1992	25	Private limited liability company	2	1	1	80	80	10	10	0	10	10	0	0	0	0	0	0	0	0	0	480
63	Hubei Province	man	1952	58	junior college	15	the Communist Party of China (CPC）	0		45000	360000	2	15	17	2.5	15000	10000	8	2	1	8	NO	NO	3	3	3	2005	53	Private limited liability company	16	1	1	21	21	3	3													90
1014	Zhejiang Province	man	1972	38	junior college	15	NO	NO	NO	300000	260000	7	40	50	38	300000	40000	8	1	1	8	NO	NO	5	5	5	2003	31	individual proprietorship				100	100	0	0	0	0	0	0	0	0	0	0	0	0	0	0
1054	Jiangsu province	man	1968	42	junior college	15	the Communist Party of China (CPC）	0	party branch secretary	200000	120000	4	20	60	30	5000	150000	10	2	2	7	NO	NO	4	3	4			Private limited liability company	2	1	2	60	60	0	0	0	0	0	0	0	0	0	0	0	0	40	40	100
14	Guangdong province	man	1958	52	postgraduate	20	the Communist Party of China (CPC）	0		50000	20000	5	10	18	15	30000	20000	8	2	0	0	Buddhism	YES	8	3	3			Private limited liability company	3	1	3	100	30	0	25	0		0		0		0		0		0
1020	Guangdong province	man	1956	54	senior high school	12	the Communist Party of China (CPC）	0	NO	1000	2000	7	3	10	8	5000	20000	10	2	2	10	NO	NO	8	7	7			individual proprietorship	1	0	0	100	100	0	0	0	0	0	0	0	0	0	0	0	0	0	0	20
626	Heilongjiang Province	man	1962	48	undergraduate	16	Democratic Party	0	NO	1500	2000	3	3	5	3	6000	50	8	2	1	13	Buddhism		8	8	7	1997	35	Private limited liability company	4	1	4	50	50	50	50	0	0	0	0	0	0	0	0	0	0	0	0	50
17	Tibet	man	1962	48	elementary school	9		0		23000	13000	6	12	20	5	15000	23000	2	6	1	0	Buddhism	YES	5	3	6	2000	38	Private limited liability company		1	3	80	100	20	0	0	0	0	0	0	0	0	0	0	0	0	0	1815
37	Hunan province	woman	1970	40	junior college	15	NO	YES	NO	12000	8000	3	10	30	15	40000	30000	6	6	2	10	NO	NO	7	6	9	2003	33	Private limited liability company	2	0	1	50	50	50	50	0	0	0	0	0	0	0	0	0	0	0	0	60
5	Guangdong province	man	1956	54			NO	YES	NO	200000	500000	4	10	20	5	10000	10000	10	2	4	8	NO	YES	3	3	3	2001	45	Private limited liability company	2	1	1	90	18															500
40	Guangdong province	man	1972	38	junior college	15	NO	NO	NO	150000	200000	5	12	24	7	20000	20000	6	2	1	15	NO	NO	5	5	3	2005	33	Private limited liability company	2	1	1	80	80	20	20	0	0	0	0	0	0	0	0	0	0	0	0	300
132	Shandong province	man	1975	35	undergraduate	16	NO	0	NO	100000	50000							0	0	0	0	NO	NO	6	9	9	2003	28	partnership	2	1						30	30											3
9	Jilin province	man	1958	52	junior college	15	NO	YES	NO	20000	10000	5	3	15	8	10000	10000	8	2	1	12	Buddhism	NO	5	8	9	1999	41	Private limited liability company	3	1	1	40	30	60	31	0		0		0		0		0		0
444	Tianjin	man	1986	24	senior high school	12	NO	YES	NO	0	2000	2	3	5	3	9000	8000	12	1.5	0.5	10	NO	NO	7	10	10	2009	23	Private limited liability company	2		1	50	50	50	50	0	0	0	0	0	0	0	0	0	0	0	0	200
33	Shandong province	man	1967	43	junior college	15	the Communist Party of China (CPC）	0	NO	1500	1000	3	7	15		20000	15000	10	4	2	7	NO	NO	7	6	7	1992	25	Private limited liability company	5	1	2	100	100	0	0	0	0	0	0	0	0	0	0	0	0	0	0	50
3	Hubei Province	man	1972	38	junior college	15	NO	YES	NO	0	500	2	4	4	2.4	5000	5000	2	6	0.5	12	NO	NO	9	9	10	2006	34	partnership	2		0	97.85	97.85			2.15	2.15											68.5
1	Chongqing	man	1958	52	junior college	15	Democratic Party	0	NO	3000000	3200000	3	60	200	80	50000	150000	8	2	4	6	NO	NO	5	4	3	1992	34	company limited by shares	3	12		51	51	49	45	0	4	0	0	0	0	0	0	0	0	0	0	200
142	Guizhou province	man	1955	55	senior high school	12	NO	NO	NO	500	600	2	3	5		10000	15000	8	2	1	10	Buddhism	YES	8	7	10	2006	51	Private limited liability company	2	1	1	60	60	40	40	0	0	0	0	0	0	0	0	0	0	0	0	7
77	Shandong province	man	1948	62	postgraduate	19	the Communist Party of China (CPC）	0	NO	2800000	1750000	4	200	200	12	30000	40000	4	2	1	0	Buddhism	YES	3	3	4	1996	48	company limited by shares	16	3	6	86	86	8	8	3	3	0	0	3	3	0	0	0	0	0	0	5340
22	Liaoning province	woman	1969	41	senior high school	12	NO	YES	NO	50000	65000	3	10	15	6	12000	8000	10	3	1	3	NO	NO	3	3	3	2006	37	Private limited liability company	2	0	1	60	60	20	20	20	20	0	0	0	0	0	0	0	0	0	0	800
8	Guizhou province	man	1967	43	junior college	15	Democratic Party	YES	NO	32000	25000	3	3	5	3.3	15000	18000	5	3	2	8	Buddhism		6	5	5	2001	34	company limited by shares	3	1	2	70	70	30	30	0	0	0	0	0	0	0	0	0	0	0	0	100
1009	Heilongjiang Province	woman	1971	39	junior college	15	Democratic Party	0	NO	5000	8000	2	20	20	16		140000	5	2	1	0	NO	NO	7	8	7	1992	21	Private limited liability company	0	1	0	100		0		0		0		0		0		0		0		120
616	Zhejiang Province	woman	1968	42	junior high school	9	the Communist Party of China (CPC）	0	NO	250000	320000	5	210	230	140	4000	1000	6	1	5	12	NO	YES	6	8	8	2000	32	partnership	2	1	0	50	50	0	0	0	0	0	0	0	0	50	50	0	0	0	0	1316
25	Guangdong province	man	1963	47	senior high school	12	NO	NO	NO	50000	40000	5	25	25	10	20000	10000	10	4	2	8	NO	NO	5	5	5	1999	36	Private limited liability company				100	100	0	0	0	0	0	0	0	0	0	0	0	0	0	0	100
302	Fujian Province	man	1972	38	senior high school	12	NO	YES		149270	52794	5	36	100	80	100000	100000	6	3	3	12	NO	NO	3	4	4	1999	27	Private limited liability company	2	0	1	90	90	10	10	0	0	0	0	0	0	0	0	0	0	0	0	200
1017	Guizhou province	man	1966	44	postgraduate	19	Democratic Party	0	NO	250000	300000	3	20	26	18	40000	60000	3	2	2	8	NO	NO	5	4	5	1994	28	Private limited liability company	2	2	1	100	100	0	0	0	0	0	0	0	0	0	0	0	0	0	0	100
142	Jiangsu province	man	1955	55	senior high school	12	the Communist Party of China (CPC）	0	NO	150000	100000	5	18	35	25	5000	5000	10	4	2	8	Buddhism		4	4	4			individual proprietorship	3	1	1	50	50	50	50	0	0	0	0	0	0	0	0	0	0	0	0	588
26	Hebei province	man	1964	46	senior high school	12	NO	NO	NO	20000	20000	4	5	10	5	10000	30000	11	3	2	8	NO	NO	5	5	4	1997	33	Private limited liability company	2	1	0	80	80	0	0	20	20	0	0	0	0	0	0	0	0	0	0	118
11	Xinjiang	man	1967	43	junior high school	9	the Communist Party of China (CPC）	0	NO	5000	5000	11	10	30	5	10000	30000	10	4	2	8	Mohammedanism		3	3	3	1998	31	Private limited liability company	1		0	100	100	0	0	0	0	0	0	0	0	0	0	0	0	0	0	500
18	Shanxi Province	man	1964	46	undergraduate	16	Democratic Party	0	NO	25000	31000	4	5	16	6	20000	32000	10	6	2	6	NO	NO	5	5	5	2001	37	Private limited liability company		1	0	100	100	0	0	0	0	0	0	0	0	0	0	0	0	0	0	1460
33	Shandong province	man	1967	43	undergraduate	16	Democratic Party	0	NO	23000	35000	4	6	9	4	7000	12000	7	5	5	7	NO	NO	5	4	4	2000	33	Private limited liability company	2		2	87	87	13	13	0	0	0	0	0	0	0	0	0	0	0	0
501	Liaoning province	man	1956	54	junior college	15	NO	NO	NO	4000	2000	4	2	5	2			10	2	1	11	NO	NO	4	4	4	1997	41	individual proprietorship	1	1		100	100	0	0	0	0	0	0	0	0	0	0	0	0	0	0
461	Liaoning province	man	1962	48	undergraduate	16	NO	YES	NO	100000	100000	3	20	30	22	10000	160000	10	3	3	8	Buddhism		7	8	9	1998	36	Private limited liability company	2			70	60	0	0	30	40	0	0	0	0	0	0	0	0	0	0	230
201	Jiangsu province	man	1949	61	senior high school	12	NO	NO	NO	600000	400000	5	20	30	20	20000	50000	10	2	3	9	Buddhism		6	9	9	1999	50	Private limited liability company	7	1	0	23	23	0		77	73	0		0		0		0		0		1000
1028	Shandong province	woman	1974	36	junior college	15	the Communist Party of China (CPC）	0	NO	100000	150000	3	4	8	3	2000	10000	4	2	1	17	NO	NO	5	6	6	1989	15	Private limited liability company	2	1	2	10	60	90	40	0	0	0	0	0	0	0	0	0	0	0	0	50
4	Hainan Province	man	1950	60	junior college	15	NO	NO	NO	200000	500000	6	60		100	100000	300000	7	1	1	9	NO	NO	2	2	2			individual proprietorship	6	2	3	100	80	0	10	0	10	0	0	0	0	0	0	0	0	0	0	3
57	Shandong province	man	1954	56	undergraduate	16	NO	NO	NO	500000	200000	5	20	40	16	20000	30000	2	4	1	10	Buddhism		4	6	5	1994	40	company limited by shares	21	2	4	20	31	20	48	60	19	0		0		0		0		0		9
15	Gansu province	man	1965	45	junior college	15	the Communist Party of China (CPC）	0	NO	0	100000	2	2	5	5	20000	25000	8	6	2	6	Buddhism		3	3	3	2001	36	Private limited liability company	5	6	2	38		22		40		0		0		0		0		0		11
329	Jiangsu province	man	1983	27	undergraduate	16	NO	NO		100000	100000	3	50	100	30	10000	20000	6	4	2	12	Buddhism		4	4	5	1998	15	Private limited liability company	1	1	1	0	0	100	100	0	0	0	0	0	0	0	0	0	0	0	0
344	Jiangsu province	man	1976	34	undergraduate	16	the Communist Party of China (CPC）	0	NO	20000	50000	3	100	150	10	10000	20000	8	3	2	8	Buddhism	YES	4	4	4	2002	26	partnership	2	1		51	51	49	49	0	0	0	0	0	0	0	0	0	0	0	0	2000
130	Shandong province	man	1976	34	undergraduate	16	the Communist Party of China (CPC）	0	NO	50000	50000	3						4	5	1	2		NO	5	7	7	2003	27	individual proprietorship
23	Shandong province	man	1968	42	junior college	15	NO	YES	NO	20000	35000	4	50	70	35	50000	70000	10	3	1	7	NO	NO	6	7	7	2002	34	partnership	4	1	0	60	60															120
21	Guizhou province	woman	1972	38	junior college	15	the Communist Party of China (CPC）	0		60000	30000	3	5					8	5	2	9	Buddhism		3	3	3	2006	34	partnership	4	1	2	50		20		0		0		30		0		0		0		600
27	Chongqing	man	1966	44	undergraduate	16	the Communist Party of China (CPC）	0	NO	30000	25000	3	3	6	3	5000	20000	10	2	1	11	NO	NO	6	7	7	1999	33	partnership	7	0	6	53	53	39	39	8	8	0	0	0	0	0	0	0	0	0	0	50
15	Guangdong province	man	1963	47	senior high school	12	NO	NO	NO	20000	25000	5	6	12	10	30000	20000	6	8	2	8	Buddhism		5	5	5	1992	29	company limited by shares	2	1	1	90	90	10	10	0	0	0	0	0	0	0	0	0	0	0	0	100
652	Jiangsu province	man	1963	47	junior college	15	the Communist Party of China (CPC）	0	NO	10000	20000	6	8	8	7	10000	20000	8	3.5	1	8	NO	NO	3	3	9	2002	39	individual proprietorship	1	0	0	100	100	0	0	0	0	0	0	0	0	0	0	0	0	0	0	40
34	Hubei Province	man	1974	36	undergraduate	16	Democratic Party	0	NO	10000	10000	3	6	10	5	20000	10000	8	4	2	10	Buddhism		3	3	3	1998	24	Private limited liability company	2	1	1	71	71	2	2	27	27	0	0	0	0	0	0	0	0	0	0	550
22	Hubei Province	woman	1959	51	postgraduate	19	Democratic Party	0	NO	25000	10000	2						12	0	1	7	Mohammedanism		8	9	8	1995	36	Private limited liability company	3	1	2	50	50	0	0	50	50	0	0	0	0	0	0	0	0	0	0	100
16	Hainan Province	man	1954	56	senior high school	12	the Communist Party of China (CPC）	0	director	500	10000	4		80	8	5000	5000	8	2	0	6	NO	NO	8	5	3	2002	48	company limited by shares	10	1	0	9	9	0	0	82	82	0	0	9	9	0	0	0	0	0	0	1000
134	Beijing	man	1977	33	undergraduate	16	NO	YES	NO	5000	10000	2	10	15	10	20000	30000	8	1	1	8	NO	NO		3		2006	29	Private limited liability company	2	2	1
617	Fujian Province	man	1971	39	undergraduate	16	NO	NO	NO	10000	10000	3	15	18	9	2000	5000	8	2	3	8	Buddhism		8	8	8	2009	38	partnership	3	1	0	18
11	Guangdong province	woman	1972	38	senior high school	12	NO	NO	NO	10000	10000	2	6	10	6			8	2	1	13	NO	NO	6	6	7	1993	21	Private limited liability company	2	14	1	50	50	50	50	0	0	0	0	0	0	0	0	0	0	0	0
6	Liaoning province	woman	1964	46	junior high school	9	NO	NO	NO	2000	5000	3						8	4	0	8	NO	YES	3	4	3	1992	28	individual proprietorship				100	100	0	0	0	0	0	0	0	0	0	0	0	0	0	0	25
25	Liaoning province	man	1970	40	junior college	15	NO	YES	NO	5000	5000	4	10	11	9	20000	10000	8	1	1	7	NO	NO	4	5	5	1999	29	company limited by shares	2	1	0	75	75	0	0	25	25	0	0	0	0	0	0	0	0	0	0	100
4	Heilongjiang Province	man	1969	41	junior college	15	NO	NO	NO	2000	5000	4	20	20	10		50000	8	2	2	0	NO	NO	7	7	8	2003	34	individual proprietorship	0	1	0	100		0		0		0		0		0		0		0		50
3010	Henan province	man	1966	44	junior high school	9	Democratic Party	0		3000	5000	6		40	6	20000	20000	6	4	1	11		NO	5	4	4	2003	37	individual proprietorship		1		100	100	0	0	0	0	0	0	0	0	0	0	0	0	0	0
1001	Liaoning province	woman	1974	36	undergraduate	16	Democratic Party	0	NO	0	5000	2	6	15	10	30000	30000	5	1	0.5	15	NO	YES	4	4	4	2004	30	partnership	3	1	2	60																50
180	Shanghai	woman	1970	40	senior high school	12	the Communist Party of China (CPC）	0	NO	2000	3000	5	6	11	5	1000	3000	12	3	2	7	NO	NO	8	8	5	2004	34	company limited by shares	2	1	1	20		10		20
20	Heilongjiang Province	man	1969	41	senior high school	12	the Communist Party of China (CPC）	0	NO	2000	1000	4		10	3		10000	8	0	0	0	Buddhism		10	8		2000	31	Private limited liability company	1	1	1	50	80	50	20	0	0	0	0	0	0	0	0	0	0	0	0
229	Jilin province	woman	1980	30	senior high school	12	NO	YES	NO	500	1000	4	5	7	3	10000	10000	8	4	2	10	NO	NO	6	8	8	2007	27	Private limited liability company	4	1		0	0	0	0	100	100	0	0	0	0	0	0	0	0	0	0	4
10	Guangxi	woman	1970	40	junior college	15	NO	NO	NO	1000	800	3	4	4	4	5000	5000	8	2	1	10	NO	NO	10	10	10	2005	35	Private limited liability company	2		0	70	70	0	0	30	30	0	0	0	0	0	0	0	0	0	0	10
31	Jilin province	man	1970	40	junior college	15	NO	YES	NO	0	500	3	4	12	1	2000	8000	10	3	1	10	NO	NO	6	6	7	2002	32	Private limited liability company	2	1	1	80	80	20	20	0	0	0	0	0	0	0	0	0	0	0	0	40
64	Heilongjiang Province	man	1959	51	junior high school	9	NO	NO	NO	200	200	3	2	2	2	9000	9000	8	0	4	12	NO	NO	8	8	10	2008	49	Private limited liability company	2		2	50	50	50	50	0	0	0	0	0	0	0	0	0	0	0	0	10
31	Hubei Province	man	1962	48	junior college	15	the Communist Party of China (CPC）	0	NO	250000	300000	5	16	30	15		50000	5	2	2	15	NO	YES	5	5	5	2001	39	Private limited liability company	2		0	80	80	0	0	20	20	0	0	0	0	0	0	0	0	0	0
27	Shandong province	man	1959	51	postgraduate	19	Democratic Party	0	NO	60000	80000	3	80	85	20	50000	50000	5	2	2	0	NO	NO	5	5	5	1995	36	Private limited liability company		2	1	100	100	0	0	0	0	0	0	0	0	0	0	0	0	0	0
102	Shandong province	man	1974	36	undergraduate	16	the Communist Party of China (CPC）	0	NO	118600	36080	2	10	120	10	6000	10000	3	8	5	8		NO	2	2	3	2005	31	Private limited liability company	3	3	1	0	0	12.5	12.5	32.5	32.5	0	0	55	55	0	0	0	0	0	0	3300
1	Zhejiang Province	man	1963	47	undergraduate	16	NO	YES	NO	150000	100000	8						5	2	2	0			3	5		2001	38	individual proprietorship	1	1	1	100	100	0	0	0	0	0	0	0	0	0	0	0	0	0	0	50
22	Shanghai	man	1963	47	postgraduate	19	the Communist Party of China (CPC）	0	NO	50000	50000	3	5	6	4	6000	20000	6	4	3	6	NO	NO	5	5	9	2006	43	Private limited liability company	13	0	0	0	37	0	0	100	63	0	0	0	0	0	0	0	0	0	0	200
2002	Henan province	man	1973	37	undergraduate	16	the Communist Party of China (CPC）	0	party branch secretary	7100000	6700000	4	100	120	30	130000	170000	10	5	1	8	NO	NO	3	5	4	2005	32	Private limited liability company	2	3	1	80	80	10	10	10	10	0	0	0	0	0	0	0	0	0	0	6700
16	Guizhou province	man	1961	49	senior high school	12	NO	YES	NO	23500	37000	4	3	5.5	1.2	2000	1500	12	4	2	6	NO	NO	5	4	4	2001	40	individual proprietorship	2		1	60	60	40	40	0	0	0	0	0	0	0	0	0	0	0	0	500
1	Tianjin	man	1962	48	junior college	15	Democratic Party	YES	NO	3633000	5326000	4	30	70	20	20000	80000	8	4	2	10	NO	NO	5	6	9	1997	35	Private limited liability company	10	1	4	27	27	51	51	22	22	0	0	0	0	0	0	0	0	0	0	1000
36	Zhejiang Province	woman	1954	56	junior college	15	the Communist Party of China (CPC）	0	NO	20306	56500	3	6	10	5	20000	30000	3	4	2	0	NO	NO	3	3	2	1992	38	Private limited liability company	2	1	1	70	70	30	30	0	0	0	0	0	0	0	0	0	0	0	0	300
186	Shanghai	man	1952	58	postgraduate	19	the Communist Party of China (CPC）	0	NO	31744	24188	3	20	25	10	20000	50000	2	2	1	0	NO	YES	3	3	3	2004	52	individual proprietorship	0	1		100	100	0	0	0	0	0	0	0	0	0	0	0	0	0	0	10
36	Anhui Province	man	1959	51	junior college	15	the Communist Party of China (CPC）	0	NO	38000	58000	5	3	8.2	2.2	7000	15000	6	2	1	7	NO	NO	3	3	3	2002	43	individual proprietorship	2	1	1	95	95	5	5	0	0	0	0	0	0	0	0	0	0	0	0	200
12	Zhejiang Province	man	1957	53	senior high school	12	Democratic Party	NO	NO	40000	48700	3	15	15	5	30000	20000	4	2	1	10	Buddhism		7	7	7	1996	39	company limited by shares	2	1	0	55	55	0	0	45	45	0	0	0	0	0	0	0	0	0	0	630
42	Hunan province	man	1958	52	senior high school	12	NO	YES	NO	2000000	1000000	5	30	80	26	190000	10000	2	13	2	7	NO	NO	3	3	6	2005	47	company limited by shares	2	1	1	70	70	30	30	0	0	0	0	0	0	0	0	0	0	0	0	2000
1002	Hunan province	woman	1961	49	undergraduate	16	the Communist Party of China (CPC）	0	NO	100000	60000	2	20	26	12	10000	10000	7	4	1	12	Buddhism		3	2	3	2003	42	Private limited liability company	3	1	0	85	80	0	0	15	20	0	0	0	0	0	0	0	0	0	0
27	Qinghai Province	man	1965	45	senior high school	12	the Communist Party of China (CPC）	0	NO	3000	1200	4	3	7	4	20000	20000	8	2	1	10	Mohammedanism		6	7	3	2006	41	Private limited liability company	0	1	0	100	100	0	0	0	0	0	0	0	0	0	0	0	0	0	0	16
28	Shanxi Province	man	1963	47	postgraduate	19	the Communist Party of China (CPC）	0	NO	4000000	2000000	5	15	20	13	50000	80000	10	6	2	6	NO	NO	5	4	6	2001	38	partnership			0
15	Shanghai	man	1950	60	junior college	15	NO	NO	NO	200000	120000	2	5	10	6	15000	10000	10	2	2	8	Buddhism	YES	4	5	7	1993	43	Private limited liability company	2	1	1	92	92	8	8	0	0	0	0	0	0	0	0	0	0	0	0	2000
1032	Shandong province	man	1968	42	junior college	15	NO	YES	NO	130000	100000	4	8	12	3	10000	14000	6	1	1	16	NO	NO	5	6	5	1993	25	Private limited liability company	3	1	3	50	50	50	50	0	0	0	0	0	0	0	0	0	0	0	0	50
9	Shaanxi Province	woman	1965	45	junior college	15	NO	YES	NO	20000	40000	3	3.5	10	5	10000	30000	6	1	1	8	NO	NO	5	5	5	2003	38	Private limited liability company	2	0	1	60	60	40	40	0	0	0	0	0	0	0	0	0	0	0	0	500
25	Sichuan province	man	1965	45	undergraduate	16	NO	NO	NO	100000	100000	5	20	35	20	120000	80000	6	2	2	10	NO	NO	2	2	2	2002	37	Private limited liability company	2	1	1	60	60	40	40	0	0	0	0	0	0	0	0	0	0	0	0	500
62	Sichuan province	man	1958	52	junior college	15	the Communist Party of China (CPC）	0	NO	1000000	400000	4	14	22	10	30000	30000	7	5	3	9	NO	NO	5	5	5	2000	42	Private limited liability company	0	1	0	100	100	0	0	0	0	0	0	0	0	0	0	0	0	0	0	300
701	Xinjiang	woman	1971	39	senior high school	12	NO	YES	NO	1000	1000	5	2	5	3	8000	10000	10	2	2	6	NO	NO	8	4	7	2005	34	Private limited liability company	2	1	1	100	100	0	0	0	0	0	0	0	0	0	0	0	0	0	0	50
16	Hunan province	man	1947	63	senior high school	12	the Communist Party of China (CPC）	0	NO	60000	70000	2	10	18	5	10000	10000	10	2	1	8	NO	NO	3	1	1	1995	48	partnership	14	1	0	7	7	0	0	93	93	0	0	0	0	0	0	0	0	0	0	300
1002	Sichuan province	woman	1964	46	junior high school	9	NO	NO	NO	10000	10000	2	5	80	32	300000	20000	7	2	1	14	NO	NO	3	3	5	1999	35	individual proprietorship	1	0	0	100	100	0	0	0	0	0	0	0	0	0	0	0	0	0	0	100
12	Hunan province	man	1959	51	senior high school	12	the Communist Party of China (CPC）	0		30000	10000	5	5	7	4	12000	5000	8	1	2	8	Buddhism		6	4	5			Private limited liability company			1	60	60	40	40	0	0	0	0	0	0	0	0	0	0	0	0
8	Guangxi	man	1962	48	senior high school	12	NO	0	NO	4000	2000	5	3	7	3	2500	18000	6	3	1	8	NO	NO	3	4	5	1995	33	partnership	2		1	75	75	25	25	0	0	0	0	0	0	0	0	0	0	0	0	20
27	Zhejiang Province	man	1967	43	junior high school	9	the Communist Party of China (CPC）	0	NO	120000	600000	5	6	13	8	30000	50000	8	1	1	14	Buddhism		4	4	4	2002	35	Private limited liability company	2	1	1	80	80	20	20	0	0	0	0	0	0	0	0	0	0	0	0	1000
18	Guangdong province	man	1980	30	undergraduate	16	NO	NO	deputy director	30000	30000	2	20	20	13	20000	20000	6	4	1	8	NO	NO	6	6	8	2004	24	Private limited liability company	3	1	0	40	40	0	0	60	60	0	0	0	0	0	0	0	0	0	0	500
18	Hainan Province	man	1956	54	senior high school	12	NO	NO	NO	5000	6000	4		8	6	2000	10000	8	4	1	8	Buddhism		7	6	5	1993	37	individual proprietorship	0	0	0	100	100	0	0	0	0	0	0	0	0	0	0	0	0	0	0	50
167	Jiangxi province	man	1976	34	junior high school	9	NO	YES	NO	3000	3000	5	2	6	5	5000	20000	5	3	0.5	10	NO	NO	5	6	8	2008	32	Private limited liability company	2		1	40	60	30	40	30	0	0	0	0	0	0	0	0	0	0	0	100
4	Shandong province	man	1975	35	undergraduate	16	Democratic Party	YES	NO	90000	40000	4	10	16	10	10000	40000	2	4	1	0	NO	YES	6	6	8	2001	26	Private limited liability company	4	1	1	100	100	0	0	0	0	0	0	0	0	0	0	0	0	0	0
12	Guangdong province	man	1966	44	junior college	15	NO	NO	NO	200000	180000	4	10	13	9	12000	29000	6	2	0	16	NO	NO	6	6	6	2000	34	company limited by shares	3	1	3	0	0	0	0	100	100	0	0	0	0	0	0	0	0	0	0	380
153	Jiangsu province	man	1955	55	junior college	15	NO	YES	NO	20000	39000	2	20	33	10	12000	36000	8	4	6	6	NO	NO	7	6	6	2006	51	Private limited liability company	1	1	0	100	100	0	0	0	0	0	0	0	0	0	0	0	0	0	0	200
17	Guangdong province	man	1947	63	senior high school	12		NO	NO	200000	300000	14	30	120	20	50000	100000	10	2	1	0	NO	NO				1999	52	Private limited liability company	5	1	5	100	100	0	0	0	0	0	0	0	0	0	0	0	0	0	0
4	Hubei Province	man	1972	38	senior high school	12	the Communist Party of China (CPC）	0	deputy director	200	1000	6	2	8	6	3000	20000	16	2	1	5	Buddhism	NO	7	6	9	2005	33	individual proprietorship	2	1	2	50	50															60
25	Shanghai	man	1950	60	undergraduate	16	the Communist Party of China (CPC）	0	NO	13820	1000	3	12	15	8	20000	6000	8	1	1	7	NO	NO	6	5	5	2001	51	company limited by shares	2	1	0	10	10	0	0	10	10	0	0	80	80	0	0	0	0	0	0	100
13	Beijing	man	1983	27	senior high school	12	the Communist Party of China (CPC）	0	NO	1000	500	3	5	5	2	1000	0	10	1	1	2	NO	NO	10	10	10	2006	23	individual proprietorship
4	Guangdong province	man	1973	37	undergraduate	16	NO	YES	NO	10000	20000	5	9	10	5	20000	30000	8	2	1	13	NO	NO	5	5	7	2004	31	Private limited liability company	2	0	1	60	60	40	40	0	0	0	0	0	0	0	0	0	0	0	0	50
32	Gansu province	woman	1972	38	junior college	15	the Communist Party of China (CPC）	0		20000	15000	3		30	10	10000	15000	6	3	3	6	NO	NO	5	6	7	2003	31	partnership		1		95
11	Zhejiang Province	man	1982	28	senior high school	12	NO	YES	NO	10000	5000	3	10	15	8	20000	30000	4	3	1	0	Buddhism		6	6	8	2003	21	Private limited liability company	1	1		100	100	0	0	0	0	0	0	0	0	0	0	0	0	0	0	10
13	Guangxi	man	1952	58	junior college	15	NO	NO		85000	90000	2	5	12	6	6000	5000	12	2	1	9	NO	NO	6	8	8	1993	41	Private limited liability company	6		2	37	37	30	30	33	33	0	0	0	0	0	0	0	0	0	0
26	Ningxia	woman	1966	44	junior college	15	the Communist Party of China (CPC）	0		50000	18000	3		20	6	2800	12000	8	6	2	8	Mohammedanism	YES	8	6	4	2002	36	partnership	2		1	70	70	25	25
36	Zhejiang Province	man	1968	42	senior high school	12	NO	NO	NO	15000	32000	5						6	2	1	9	NO		5	5	5	1998	30	Private limited liability company	2	0	1	60	60	40	40	0	0	0	0	0	0	0	0	0	0	0	0	100
1074	Jiangsu province	man	1954	56	undergraduate	16	the Communist Party of China (CPC）	0	NO	200000	200000	3	10	20	15	20000	30000	6	3	1	14	NO	NO	8	8	8			Private limited liability company	3	1	3	100	60	0	40	0	0	0	0	0	0	0	0	0	0	0	0	500
3	Hubei Province	man	1970	40	junior college	15	the Communist Party of China (CPC）	0	NO	600000	200000	3	30	50	5	20000	30000	8	4	1	10	NO	NO	4	4	4	2005	35	Private limited liability company	9	1		30	30	0	0	60	60	0	0	10	10	0	0	0	0	0	0	9000
59	Beijing	man	1968	42	postgraduate	19	NO	NO	NO	100000	80000	2	30	30	20	20000	100000	8	6	4	6	NO	NO	5	5	3	2007	39	Private limited liability company	5	1	0
45	Shanghai	man	1972	38	junior college	15	NO	YES	NO	400000	20000	2	0	35	10	28000	56000	8	6	3	7	NO	NO	5	5	5	1997	25	individual proprietorship	0	1	0	100	100	0	0	0	0	0	0	0	0	0	0	0	0	0	0	1000
32	Heilongjiang Province	woman	1963	47	senior high school	12	NO	YES	NO	24000	26500	4	6	12	10	20000	10000	12	2	2	8	NO	NO	3	4	10	2003	40	Private limited liability company	2		1	51	51	49	49	0	0	0	0	0	0	0	0	0	0	0	0	2100
22	Guangdong province	man	1958	52	junior college	15	the Communist Party of China (CPC）	0	NO	30000	26000	5	7	12	8	10000	45000	6	4	0	14	NO	NO	3	4	3	1992	34	individual proprietorship	1	1	0	100	100	0	0	0	0	0	0	0	0	0	0	0	0	0	0	50
7	Guangdong province	man	1969	41	senior high school	12	Democratic Party	0	NO	10000	10000	4	4	8	4	5000	5000	6	11	1	6	Buddhism		6	6	6	1994	25	Private limited liability company	3	1	1	60	60	20	20	20	20	0	0	0	0	0	0	0	0	0	0	300
1083	Jiangsu province	man	1962	48	junior high school	9	NO	NO	NO	5000	10000	5	17	28	10	30000	20000	8	2	2	7	Buddhism	YES	6	6	6	1999	37	Private limited liability company	2	0	0	60	60	0	0	40	40	0	0	0	0	0	0	0	0	0	0	50
45	Hubei Province	woman	1971	39	junior college	15	NO	0	NO	2000	3500	3	3	8	4	3000	18000	2	4	3	15	NO	NO	8	5	7	2004	33	Private limited liability company	2	0	1	20	60	0	0	80	40	0	0	0	0	0	0	0	0	0	0	30
8	Guangdong province	man	1970	40	senior high school	12	the Communist Party of China (CPC）	0	NO	2500	3500	7	7	12	3	4000	4000	14	0	0	8	NO	NO	5	5	5	2000	30	individual proprietorship				100	100	0	0	0	0	0	0	0	0	0	0	0	0	0	0	10
16	Guangdong province	man	1963	47	senior high school	12	the Communist Party of China (CPC）	0	NO	40000	16000	6	10	13	6	18000	38000	8	8	0	8	NO	NO	5	5	3	2006	43	individual proprietorship	1	1	0	100	100	0	0	0	0	0	0	0	0	0	0	0	0	0	0	80
2	Hebei province	man	1970	40	junior college	15	NO	YES	NO	0	3000	4	5	8	6	5000	30000	8	4	2	10	NO	NO	5	5	5	2008	38	Private limited liability company	1	1	1	61	90.8	0	0	0	0	0	0	39	9.2	0	0	0	0	0	0	700
5	Qinghai Province	man	1965	45	senior high school	12	the Communist Party of China (CPC）	0	NO	1000	1000	3	3	4	3	0	10000	8	1	0.5	1	NO	NO	6	7	8	2000	35	Private limited liability company	1	1	1	60	70															30
68	Hebei province	woman	1964	46	postgraduate	19	NO	NO	NO	100000	150000	3	50	70	30	100000	50000	8	2	1	8	NO	NO	5	5	5	1990	26	partnership	2	0	0	30	70	40	0	30	30	0	0	0	0	0	0	0	0	0	0	100
28	Jilin province	man	1967	43	junior college	15	the Communist Party of China (CPC）	0	NO	80000	120000	4	10	16	8	8000	20000	7	4	5	8	NO	NO	1	2	3	1998	31	Private limited liability company	6	1	0	100	100	0	0	0	0	0	0	0	0	0	0	0	0	0	0	300
1046	Jiangsu province	man	1982	28	undergraduate	16	the Communist Party of China (CPC）	0	NO	20000	30000	5	6	19.2	6	20000	20000	11	4	1	8	NO	NO	5	5	5	2004	22	partnership	4	1	3	78.54	78.54	21.46	21.46	0	0	0	0	0	0	0	0	0	0	0	0	518
5	Guangdong province	man	1960	50	senior high school	12	NO	NO	NO	50000	30000	4	10	20	8	5000	5000	10	4	1	9	NO	NO	5	5	4	2001	41	company limited by shares	1	1	0	100	100	0	0	0	0	0	0	0	0	0	0	0	0	0	0	150
25	Hainan Province	man	1965	45	senior high school	12	NO	NO	NO	5000	3000	4	10	15	20	40000	25000	12	3	1	5	NO	NO	5	5	6	2005	40	Private limited liability company	2	0	1	80	80	20	20	0	0	0	0	0	0	0	0	0	0	0	0	100
17	Guangdong province	man	1953	57	senior high school	12	NO	NO	NO	5000	3000	6	12	18	10	20000	20000	6	2	7	9	NO	NO	7	9	9	1992	39	individual proprietorship	3	1	3	100	80	0	0	0	0	0	0	0	0	0	0	0	0	0	20	180
661	Shanxi Province	man	1971	39	junior college	15	NO	YES	NO	5000	3000	11	2	8	2	20000	10000	5	1	12	6	NO	NO	3	4	3	2004	33	individual proprietorship	4	1	4	40		60		0		0		0		0		0		0		20
1012	Hunan province	man	1983	27	junior college	15	the Communist Party of China (CPC）	0	NO	15000	17000	3	8	12	6	20000	20000	10	4	2	8	NO	NO						company limited by shares	6	1	0
137	Beijing	man	1963	47	undergraduate	16	NO	NO		5000	8000	3	7.5	11	5	30000	5000	7	2	2	8	NO	NO	4	4	5	1995	32	Private limited liability company	2	1		60	60	40	40	0	0	0	0	0	0	0	0	0	0	0	0	20
1001	Guizhou province	man	1965	45	undergraduate	16	NO	YES	NO	600000	330000	5			15		120000	9	6	4	5	NO	NO	2	9	10	1997	32	Private limited liability company	2	0	1	38	100	62	0	0	0	0	0	0	0	0	0	0	0	0	0	58.8
109	Tianjin	woman	1985	25	undergraduate	16	NO	NO	NO	400000	500000							9	1	1	8	NO	NO	3	3	5	2006	21	Private limited liability company	3	1
102	Beijing	woman	1943	67	elementary school	3	NO	YES	NO	150000	100000	2	9	50	30	50000	200000	9	5	2	8	Taoism	YES	2	1	3	1998	55	Private limited liability company	4	1	4	37.5	37.5	62.5	62.5	0	0	0	0	0	0	0	0	0	0	0	0	2000
1002	Hainan Province	man	1959	51	senior high school	12	Democratic Party	NO	NO	80000	50000	7	10	15	5	10000	20000	10	2	1	6	Buddhism		5	5	5	2001	42	Private limited liability company	2	1	1	60	60															50
19	Shandong province	man	1956	54	junior high school	9	the Communist Party of China (CPC）	0	NO	60000	50000	3	10					6	3	1	8		NO	6	6	6	1998	42	individual proprietorship			1	100	100	0	0	0	0	0	0	0	0	0	0	0	0	0	0
62	Shandong province	man	1964	46	undergraduate	16	NO	NO	NO	10000	10000	3		100		50000	100000	5	3	1	0		YES				1997	33	Private limited liability company	3		2
1017	Hunan province	man	1963	47	junior college	15	the Communist Party of China (CPC）	0		10000	5000	4	12	30	3	3000	18000	4	10	1	7	NO	NO	5	2	2	2002	39	company limited by shares	2	1	1	90	90	10	10	0	0	0	0	0	0	0	0	0	0	0	0
9	Jilin province	man	1960	50	senior high school	12	the Communist Party of China (CPC）	0	NO	3000	5000	3	20	40	5	10000	20000	10	4	2	8	NO	NO	4	3	3	1990	30	individual proprietorship	2	1	1	100	80	0		0		0		0		0		0		0		40
12	Hainan Province	man	1974	36	undergraduate	16	the Communist Party of China (CPC）	0	deputy director	500	500	3	10	20	10	60000	10000	4	1	1	7	NO	NO	6	6	8	2005	31	Private limited liability company	2	0	1	50	50	50	50	0	0	0	0	0	0	0	0	0	0	0	0	30
241	Jilin province	man	1970	40	senior high school	12	NO	NO	NO	500	500	3	5	7	5	2000	20000	6	2	0	0	NO	NO	6	6	9	2000	30	Private limited liability company	2	1	1
202	Shanghai	man	1956	54	junior college	15	NO	0	NO	50000	140000	3	24	27				10	2	1	7		YES				1993	37	Private limited liability company	2	1	1	90		10		0		0		0		0		0		0		50
12	Xinjiang	man	1955	55	junior college	15	the Communist Party of China (CPC）	0	NO	100000	70000	2	5	7	3	4000	6000	8	4	4	8	NO	NO	7	5	4	2001	46	company limited by shares	40		4	11	11	1.4	0	87.6	89		0		0		0		0		0	332
3003	Henan province	man	1960	50	junior high school	9		YES	NO	1000	2500	5	3	6	1.2	6000	5000	10	6	1	7	NO	NO	4	4	5	1996	36	Private limited liability company	3	1	2	60	60	40	40	0	0	0	0	0	0	0	0	0	0	0	0	100
45	Shanghai	man	1977	33	junior college	15	NO	0	NO	500	1500	3	8	14	10	10000	40000	7	4	0	13	NO	NO	9	9	9	2005	28	Private limited liability company	2	0	1	50	50	50	50	0	0	0	0	0	0	0	0	0	0	0	0	50
133	Beijing	man	1966	44	undergraduate	16	NO	NO	NO	5000	8000	3	30	35	4	10000	30000	4	2	1	8	NO	NO	5	4	3	2004	38	partnership	3		0	34	34	0	0	66	66	0	0	0	0	0	0	0	0	0	0	30
37	Ningxia	man	1965	45	junior college	15	the Communist Party of China (CPC）	0	NO	300000	500000	3	8	10	9	10000	20000	7	6	2	9	NO	YES	7	5	9	2002	37	Private limited liability company	5	0	0	39	39	0	0	61	61	0	0	0	0	0	0	0	0	0	0	130
48	Beijing	woman	1970	40	postgraduate	19	NO	YES	NO	270000	320000	4	200	300	50	100000	300000	8	4	3	5	NO	NO	6	6	9	2000	30	Private limited liability company	1	1	1	40	40															120
15	Yunnan Province	man	1973	37	junior college	15	NO	NO	NO	200000	200000	5	20	30		100000	100000	6	4	2	12		NO	4	4	10	2003	30	individual proprietorship				100	100	0	0	0	0	0	0	0	0	0	0	0	0	0	0
123	Beijing	man	1957	53			Democratic Party	0	NO	100000	100000	6	10	20	10	30000	70000	8	3	6	7	NO	NO	4	4	6	1993	36	Private limited liability company	1	1		100		0		0		0		0		0		0		0		1015
35	Qinghai Province	man	1971	39	junior college	15	the Communist Party of China (CPC）	0	NO	60000	80000	3	30	40	15	50000	60000	8	4	3	8	Buddhism		6	6	8	2001	30	Private limited liability company	3		2	38	48	62	52	0	0	0	0	0	0	0	0	0	0	0	0	500
1017	Jiangsu province	woman	1953	57	junior high school	9	NO	YES	NO	40000	40000	4	5	20	5	0	10000	8	2	2	10	NO	NO	4	4	5			company limited by shares	2	1	1	55	55	45	45	0	0	0	0	0	0	0	0	0	0	0	0	200
23	Hunan province	man	1954	56	senior high school	12	the Communist Party of China (CPC）	0	Deputy secretary of party branch	60000	40000	9	8	14	5	4000	10000	8	1	1	14	NO	NO	3	3	3	1996	42	individual proprietorship	0	1	0	100	100	0	0	0	0	0	0	0	0	0	0	0	0	0	0	300
33	Guangdong province	man	1969	41	senior high school	12	NO	0	NO	50000	30000	4	30	50	18	15000	15000	10	4	2	8	NO	NO	5	4	5	2001	32	partnership	2	1	0	50	50	0	0	50	50	0	0	0	0	0	0	0	0	0	0
345	Jiangsu province	man	1976	34	junior college	15	the Communist Party of China (CPC）	0		1000	20000	3	30	50	10	5000	5000	6	3	2	8	Buddhism	YES	5	5	5	2006	30	partnership	3	1	0	60	60	0	0	40	40	0	0	0	0	0	0	0	0	0	0	500
1090	Jiangsu province	man	1968	42	junior college	15	NO	NO	NO	10000	10000	3	10	27	10	25000	27000	5	4	1	8	NO	NO	5	5	5	1999	31	Private limited liability company	3	0	0	51	51	0	0	49	49	0	0	0	0	0	0	0	0	0	0	100
1021	Guangdong province	man	1956	54	junior college	15	the Communist Party of China (CPC）	0	NO	5000	8000	3	25	70	40	50000	110000	7	4	2	7	NO	YES	6	7	7	1999	43	partnership	2	1	2	50	50	0	0	50	50	0	0	0	0	0	0	0	0	0	0	100
1010	Heilongjiang Province	man	1963	47	postgraduate	19	the Communist Party of China (CPC）	0	NO	10000	8000	2	20	20	10		20000	10	2	2	0	NO	NO	6	6	6	1990	27	Private limited liability company				100		0		0		0		0		0		0		0		100
19	Beijing	man	1952	58	undergraduate	16	NO	NO		15000	6000	4	205	208	3	1000	1000	8	1	1	14	NO	NO	8	8	9	1998	46	partnership	4		1	30	30	20	20	50	50	0	0	0	0	0	0	0	0	0	0	80
1012	Heilongjiang Province	woman	1965	45	senior high school	12	NO	YES	NO	5000	6000	3	20	20	12		100000	6	1	1	0	NO	NO	9	9	9	1991	26	individual proprietorship		1		100		0		0		0		0		0		0		0		50
11	Guangdong province	man	1943	67	junior college	15	the Communist Party of China (CPC）	0	NO	4500	5000	10	5	26	21	15000	22000	8.5	4.5	1.5	9.5	NO	NO	6	5	5	1997	54	Private limited liability company		1	3	70		30		0		0		0		0		0		0		550
34	Hebei province	man	1963	47	senior high school	12	NO	YES	NO	3200	4000	5	1.9	6	4	5000	16000	8	2	1	8	NO	NO	6	6	6	2004	41	Private limited liability company	2	1	2	60	60	0	0	40	40	0	0	0	0	0	0	0	0	0	0	50
39	Jilin province	woman	1954	56	junior college	15	the Communist Party of China (CPC）	0	NO	2000	2000	2	2	4	2	5000	3000	10	2	1	7	NO	NO	6	6	5	2008	54	Private limited liability company	1			100	100	0	0	0	0	0	0	0	0	0	0	0	0	0	0	80
13	Shandong province	man	1972	38	undergraduate	16	the Communist Party of China (CPC）	0	NO	2000	2000	2	5	7	3	10000	10000	10	4	1	9	NO	NO	8	6	7	2002	30	Private limited liability company	2	1	1	50		50		0		0		0		0		0		0		50
43	Heilongjiang Province	man	1984	26	senior high school	12	NO	YES	NO	1500	2000	3	2	4	3	10000	10000	4	4	1	10	Buddhism	YES	7	8	9	2008	24	company limited by shares	2	1		90	90	10	10	0	0	0	0	0	0	0	0	0	0	0	0	10
3	Shandong province	man	1975	35	senior high school	12	NO	NO	NO	500	1000	2	2	4	3	0	20000	8	0	4	8	NO	YES	10	10	10	2006	31	Private limited liability company	2	1	0	50		0		0		0		0		0		0		50		5
14	Tibet	man	1981	29	junior college	15	NO	YES	NO	2000	1000	5	8	20	6	20000	15000	5	1	1	8	NO	NO	6	5	7	2005	24	Private limited liability company	2	1	2	30	30	60	60	10	10	0	0	0	0	0	0	0	0	0	0	120
1015	Tianjin	man	1962	48	junior college	15	NO	NO	NO	1000	1000	4	5	25	10	0	30000	12	2	2	8	NO	NO	6	6	6	1993	31	individual proprietorship	1	0	0	100	100	0	0	0	0	0	0	0	0	0	0	0	0	0	0	50
205	Shaanxi Province	man	1944	66	senior high school	12	the Communist Party of China (CPC）	0	NO	1455400	883000	6	20					11	3	2	8	NO	NO	2	3	4	2001	57	Private limited liability company	3	1	1	52	52	38	38	10	10	0	0	0	0	0	0	0	0	0	0	2618
422	Tianjin	man	1969	41	junior high school	9	NO	NO	NO	10000	5000	4	10	20	11	22000	10000	10	3	3	8	NO	NO	5	5	7	2001	32	Private limited liability company	2		1	60	60	40	40	0	0	0	0	0	0	0	0	0	0	0	0	50
49	Zhejiang Province	woman	1977	33	junior college	15	NO	0		10000	30000	1	3					7	3	2	6	Buddhism	NO	5	5	10	2001	24	Private limited liability company	2	1	1	60	60	40	4	0		0		0		0		0		0		167
1005	Zhejiang Province	man	1958	52	junior college	15	the Communist Party of China (CPC）	0	director	520000	210000	6	15	50	45	50000	130000	6	2	1	8	NO	NO	4	5	4	1996	38	Private limited liability company	1	1	0	100	18	0		0		0		0		0		0		0		430
34	Qinghai Province	man	1966	44	senior high school	12	NO	YES	NO	38000	50000	4	25	25	12	50000	70000	12	2	2	8	Buddhism					2006	40	Private limited liability company	2	1	2	71	72	28	28		0		0		0		0		0		0	700
701	Jiangsu province	man	1971	39	undergraduate	16	Democratic Party	0	NO	45000	55000	4	20	20	10	40000	30000	10	2	4	8	NO	NO	6	6	6	1990	19	partnership	2	0	0	50	50	0	0	50	50	0	0	0	0	0	0	0	0	0	0	50
12	Guangdong province	man	1961	49	senior high school	12	the Communist Party of China (CPC）	0	NO	30000	50000	6	10	14	6	30000	30000	9	5	1	6	Buddhism	NO	7	5	7	2007	46	Private limited liability company	2	1	1	21	21	53	53
32	Guangdong province	man	1947	63	junior college	15	NO	NO	NO	20000	18000	5	3	10	4	5000	5000	10	0	2	10	NO	NO	5	5	5				1	1	0	60	60	40	40	0	0	0	0	0	0	0	0	0	0	0	0	100
32	Chongqing	man	1961	49	senior high school	12	the Communist Party of China (CPC）	0	deputy director	33500	33000	6	4	23	10	10000	30000	8	5	1	10	NO	NO	4	6	6	2002	41	Private limited liability company	2	1	1	98	98	2	2	0	0	0	0	0	0	0	0	0	0	0	0	950
96	Shanghai	man	1953	57	junior college	15	the Communist Party of China (CPC）	0	NO	55000	62000	5	33			55000	45000	10	1	1	12	NO	NO	5	5	4	2000	47	Private limited liability company	3	1		70	70	0	0	30	30	0	0	0	0	0	0	0	0	0	0	200
1010	Liaoning province	man	1971	39	postgraduate	19	Democratic Party	YES	NO	100000	120000	3	5	10	9	30000	30000	8	8	2	6	Buddhism	YES	5	5	5	2001	30	Private limited liability company	2	2	0	95	95	5	5	0	0	0	0	0	0	0	0	0	0	0	0	218
638	Jiangsu province	man	1960	50	undergraduate	16	the Communist Party of China (CPC）	0	NO	100000	60000	3	30	35	9	20000	50000	5	3	2	7	NO	NO	5	5	6	1993	33	Private limited liability company	2		0	60	60	0	0	40	40	0	0	0	0	0	0	0	0	0	0	500
1059	Sichuan province	woman	1955	55	junior high school	9	the Communist Party of China (CPC）	0	NO	50000	50000	5	6					5	5	0	14			5	5	5	1993	38	Private limited liability company	3		3
665	Jiangsu province	woman	1984	26	undergraduate	16	NO	YES	NO	15000	20000	3	10	21	6	10000	30000	6	8	2	8	NO	NO	4	4	4			individual proprietorship	1	0	0	100	100	0	0	0	0	0	0	0	0	0	0	0	0	0	0	30
20	Guangdong province	man	1964	46	junior college	15	Democratic Party	0	deputy director	20000	10000	4						10	3	3	8	Catholicism		8	7	6	1992	28	Private limited liability company	3	1	1	51	51	15	15	34	34	0	0	0	0	0	0	0	0	0	0	66
20	Chongqing	man	1967	43	junior college	15	Democratic Party	NO	NO	55000	10000	3	10	20	7	5000	20000	10	4	2	8	Buddhism		6	5	5	2006	39	Private limited liability company	1	1	1	50	50	50	50	0	0	0	0	0	0	0	0	0	0	0	0	48
170	Jiangsu province	man	1962	48	senior high school	12	NO	NO	NO	5000	5000	3	10	15	7	10000	10000	8	4	2	8	NO	NO	7	7	7	2000	38	Private limited liability company	1	1	0	100	100	0	0	0	0	0	0	0	0	0	0	0	0	0	0	20
7	Qinghai Province	man	1971	39	senior high school	12	NO	NO		1500	3000	3	1	2	2	0	1000	8	0	0.5	0.5	Buddhism	YES	7	7	8	2007	36	Private limited liability company	1	1	1	50	80
41	Guizhou province	man	1963	47	senior high school	12	NO	0	NO	5000	8000	5	6	10	5	10000	20000	6	5	2	9	NO	NO				2007	44	Private limited liability company	3	1	2	40	40	60	60	0	0	0	0	0	0	0	0	0	0	0	0	200
680	Shanxi Province	man	1956	54	senior high school	12	the Communist Party of China (CPC）	0	NO	1300	1400	4	2	3	3	5000	3000	10	2	2	10	NO	NO	8	8	7	2001	45	Private limited liability company	2		1	64	66	36	34	0	0	0	0	0	0	0	0	0	0	0	0	55
26	Guangdong province	man			senior high school	12	the Communist Party of China (CPC）	0	party branch secretary	10000	8000	5	12	20	18	70000	20000	10	4	2	8	NO	NO	10	10	10	1999		partnership	3	3	0	50	50															200
24	Hubei Province	man	1963	47	senior high school	12	the Communist Party of China (CPC）	0	NO	10000	120000	4	36	60	20	80000	50000	6	1	1	16	NO	NO	6	7	6	1998	35	Private limited liability company	2	1	1	80	80	20	20	0	0	0	0	0	0	0	0	0	0	0	0	800
136	Beijing	man	1968	42	junior college	15	NO	NO	NO	20000	30000	4	10	20	12	60000	60000	3	4	1	0	NO	YES	3	3	6	1998	30	Private limited liability company	3	1	2	80	80	20	20	0	0	0	0	0	0	0	0	0	0	0	0	1000
38	Jilin province	man	1967	43	junior college	15	NO	NO	NO	40000	30000	5	8	14	6	10000	10000	10	1	2	8	NO	NO	4	5	3	1998	31	partnership				0	0	100	100	0	0	0	0	0	0	0	0	0	0	0	0	700
41	Hunan province	man	1957	53	junior college	15	NO	YES	NO	5000	30000	3	12	20	19	10000	100000	6	2	1	15	Buddhism	YES	2	2	1	1998	41	Private limited liability company	1	1	1	60	60	40	40	0	0	0	0	0	0	0	0	0	0	0	0	100
189	Shanghai	man	1956	54	junior college	15	NO	NO	NO	20000	15000	2	3	10	8	20000	30000	6	3	2	6	NO	NO	6	5	7	1993	37	Private limited liability company	2	1	2	70	100	30	0	0	0	0	0	0	0	0	0	0	0	0	0	10
2	Beijing	man	1965	45	junior high school	9	NO	0	NO	30000	15000	3	2	4	2	5000	8000	8	1	2	2	NO	NO	5	5		2003	38	company limited by shares	5	1		60	60	0	0	0	40	40	0	0	0	0	0	0	0	0	0	2000
431	Tianjin	man	1967	43	senior high school	12	NO	NO	NO	300	300	3	8	13	4	7000	2000	9	3	1	11	NO	NO	9	10	10	2001	34	individual proprietorship				100	100	0	0	0	0	0	0	0	0	0	0	0	0	0	0	50
39	Shanghai	man	1965	45	junior college	15	Democratic Party	0	NO	300000	300000	2	12	20	14	10000	100000	6	9	1	8	NO	NO	6	5	6	1999	34	Private limited liability company	2	1	1	100	100	0	0	0	0	0	0	0	0	0	0	0	0	0	0	2600
67	Shandong province	man	1969	41	undergraduate	16	NO	YES	NO	36000	26000	3	100	100	7			8	2	2	9	NO	NO	6	8	8	1990	21	company limited by shares	20	2	1	50	50					2
27	Shanxi Province	man	1968	42	undergraduate	16	the Communist Party of China (CPC）	0	NO	1500000	800000	2	20	30	8	20000	50000	8	6	4	6	NO	NO	2	2	3	2002	34	Private limited liability company	13	1	0
143	Jiangsu province	man	1954	56	junior high school	9	the Communist Party of China (CPC）	0	NO	50000	100000	5	12	50	20	50000	50000	12	5	1	6	NO	NO	4	4	5	2001	47	Private limited liability company	3	1	2	60	60	40	40	0	0	0	0	0	0	0	0	0	0	0	0	500
9	Hubei Province	man	1968	42	junior college	15	the Communist Party of China (CPC）	0	NO	500	1000	2	18	24	10	40000	6000	3	5	2	5	NO	NO	8	8	9	2005	37	Private limited liability company	3		0	40																150
500	Liaoning province	man	1961	49	junior college	15	NO	YES	NO	2000	1000	3	2	4	2			10	2	2	10	NO	NO	5	5	5	2004	43	Private limited liability company	2	1		75	80	0	0	25	20	0	0	0	0	0	0	0	0	0	0	50
7	Shanxi Province	man	1953	57	postgraduate	19	Democratic Party	YES	director	4830787	1301600	2	20	50	10	50000	30000	8	4	4	8	NO	NO	6	6	5	1993	40	Private limited liability company	2	1	2	98	98	2	2	0	0	0	0	0	0	0	0	0	0	0	0	5986
15	Beijing	woman	1971	39	junior college	15		YES		70000	30000	4	10	20	15	50000	50000	10	4	4	6		NO	5	5	5			Private limited liability company	2	0	1	28	16.6
8	Gansu province	man	1953	57	senior high school	12	the Communist Party of China (CPC）	0	NO	7800	15000	3	2	3	2	5000	3000	3	3	2	6	NO	NO	7	7	7	2009	56	Private limited liability company	1	1		100	100	0	0	0	0	0	0	0	0	0	0	0	0	0	0	100
621	Zhejiang Province	woman	1967	43	junior high school	9	NO	NO	NO	13000	7000	5	10	22	7	20000	25000	6	1	0.3	8	NO	NO	9	9	9	1993	26	individual proprietorship	1		1	100	100	0	0	0	0	0	0	0	0	0	0	0	0	0	0	5
257	Anhui Province	man	1963	47	postgraduate	19	NO	YES		16000	23000	4	5	17	4	8000	7500	3.5	5	2.5	6	NO	NO	3	4	4	2002	39	Private limited liability company	10		3	56	56	27	27	17	17	0	0	0	0	0	0	0	0	0	0	108
201	Tianjin	man	1943	67	junior college	15	the Communist Party of China (CPC）	0		150000	200000	5	6	12	8	5000	10000	0	4	4	6	NO	NO	7	7	7	1998	55	Private limited liability company	11	0	2	30	30	4	4	66	66	0	0	0	0	0	0	0	0	0	0	500
147	Shanghai	man	1964	46	postgraduate	19	Democratic Party	0	NO	600000	200000	3						5	5	3	11			3	3	3	1995	31	Private limited liability company	8	3	5
9	Hubei Province	woman	1974	36	undergraduate	16	the Communist Party of China (CPC）	0	NO	30000	40000	3	5	8	5	10000	30000	5	1	1	2	NO	NO	5	5	8	2007	33	individual proprietorship	1			100	100	0	0	0	0	0	0	0	0	0	0	0	0	0	0	100
1015	Shandong province	man	1957	53	junior college	15	Democratic Party	0	NO	8000	12000	4	4	6	3	20	10000	10	3	1	10	Buddhism	NO	4	5	5	1992	35	company limited by shares	3	1	1	60	60	20	20	20	20	0	0	0	0	0	0	0	0	0	0	147
29	Guangdong province	man	1963	47	senior high school	12	NO	NO	NO	10000	10000	5	3	12	9	10000	15000	10	1.5	0.8	6	NO	NO	5	4	5	1992	29	Private limited liability company	1	1	1	100	100	0	0	0	0	0	0	0	0	0	0	0	0	0	0
34	Hunan province	man	1968	42	senior high school	12	the Communist Party of China (CPC）	0	NO	1500	2000	5	4	10	4	10000	30000	7	3	2	12	NO	NO	6	7	7	2005	37	individual proprietorship	2	1	1	50	50	10	10	5	5	0	0	0	0	0	0	0	0	35	35	50
101	Tianjin	man	1967	43	postgraduate	19	the Communist Party of China (CPC）	0	NO	1232000	403000	2	36	40	25	58000	28000	10	0	5	9	NO	NO	4	5	5	1997	30	company limited by shares	4	1	0	30	0	0	0	0	0	0	0	70	40	0	0	0	0	0	60
56	Beijing	man	1976	34	postgraduate	19	Democratic Party	0	NO	300000	250000	3	10	20	10	30000	60000	12	3	2	5	NO	NO	5	5	5	2003	27	Private limited liability company	3	1	3	75	75	25	25	0	0	0	0	0	0	0	0	0	0	0	0
103	Shanghai	man	1951	59	undergraduate	16	NO	NO	NO	2000	20000	3						0	0	0	0	NO	NO	9	9	9	2001	50	Private limited liability company	2		1	90	90	10	10	0	0	0	0	0	0	0	0	0	0	0	0	342
669	Shanxi Province	man	1966	44	senior high school	12		NO	NO	2000	1000	4	2	5	4	2000	10000	6	2	4	12	NO	NO	8	9	10	2009	43	individual proprietorship	1			100	100	0	0	0	0	0	0	0	0	0	0	0	0	0	0	50
37	Shandong province	man	1958	52	elementary school	9	the Communist Party of China (CPC）	0	NO	0	500	6	1	8	2		15000	12	3	1	7	NO	NO	6	7	6	1989	31	individual proprietorship	2	1	2	100		0		0		0		0		0		0		0		30
244	Jilin province	woman	1967	43	junior college	15	NO	YES	NO	500	500	2	3	5	1.5	5000	10000	10	2	2	8	NO		4	5	5	2007	40	Private limited liability company	2	1																		10
251	Anhui Province	man	1972	38	senior high school	12	NO	YES	NO	100	200	3	2	5	3	2000	5000	8	2	1	7	NO	NO	8	8	10	2006	34	Private limited liability company	2	1	1	90	80	10	20	0	0	0	0	0	0	0	0	0	0	0	0	10
1020	Henan province	man	1967	43	junior college	15		YES		10000	12000	4	6	9	3	10000	15000	10	4	2	8			5	5	7	2003	36	company limited by shares	3	1	1	60		0		40		0		0		0		0		0		1200
1008	Yunnan Province	man	1960	50	junior high school	9	Democratic Party	YES	NO	4000	3500	5	1.5	4.2	3.3	3800	16500	9	4	3	8	NO	NO	6	6	6	1989	29	Private limited liability company	2	1	1	20	20	80	80	0	0	0	0	0	0	0	0	0	0	0	0	60
32	Shandong province	man	1933	77	undergraduate	16	Democratic Party	0	NO	50000	70000	4	30	35	30	100000	100000	5	8	4	0	Buddhism	YES	5	6	7	2000	67	Private limited liability company	12		1	60	60	5	5	35	35	0	0	0	0	0	0	0	0	0	0	100
1042	Shaanxi Province	man	1965	45	senior high school	12	NO	NO	NO	300000	320000	4	3	5	2	5000	12000	10	5	2	7	NO	NO	3	5	3	1998	33	Private limited liability company	2	0	0	93		0		7	1	0		0		0		0		0		105
33	Hubei Province	woman	1954	56	senior high school	12	the Communist Party of China (CPC）	0	NO	0	300	5	2.2	4.2	3.6	24000	12000	6	3	2	13	NO	YES	6	6	6	1997	43	individual proprietorship	1			100	100	0	0	0	0	0	0	0	0	0	0	0	0	0	0	10
420	Tianjin	man	1954	56	junior high school	9	the Communist Party of China (CPC）	0	director	12100	10000	4	10	40	26	60000	30000	11	4	2	7	NO	NO	4	5	4	1995	41	Private limited liability company	3		1	83	83	9	9	8	8	0	0	0	0	0	0	0	0	0	0	340
32	Shandong province	man	1967	43			NO	YES	NO	20000	10000	5	5	5	5	5000	20000	0	0	0	0	NO	NO	5	3	3	2003	36	individual proprietorship				100	100	0	0	0	0	0	0	0	0	0	0	0	0	0	0	20
21	Jilin province	man	1968	42	junior college	15	NO	YES	NO	300000	450000	3	70	200	10	30000	20000	4	6	1	13	NO	NO	1	2	1	1996	28	Private limited liability company	2	1	1	60	60	40	40	0	0	0	0	0	0	0	0	0	0	0	0	25
102	Fujian Province	woman	1952	58	senior high school	12	NO	NO	NO	20000	10000	8	2	10	7.6	20000	16000	5	1	0.5	17.5	NO	NO	3	3	3	1994	42	individual proprietorship	2		1	50	50	50	50	0	0	0	0	0	0	0	0	0	0	0	0
4	Guangdong province	man	1964	46	undergraduate	16	NO	0	NO	40000	30000	5	12	14	9	20000	20000	6	2	1	7	Buddhism	NO	5	5	5	2002	38	Private limited liability company	2	1	1
641	Shanxi Province	woman	1962	48	senior high school	12	the Communist Party of China (CPC）	0	NO	5000	51800	5	3	4	4	5000	10000	8	3	3	1	NO	NO	5	6	4	2001	39	Private limited liability company	2	0	0	42	42	0	0	58	58	0	0	0	0	0	0	0	0	0	0	1033
33	Guangdong province	woman	1968	42	senior high school	12	NO	NO	NO	5000	6500	3	10	10	5	12600	28000	5	6	0	13	NO	NO	3	5	6	1989	21	individual proprietorship	1	1	0	100	100	0	0	0	0	0	0	0	0	0	0	0	0	0	0	100
6	Guangdong province	man	1962	48	senior high school	12	NO	NO	NO	600000	580000	5	12	22	11	26000	38000	6	2	0	14	NO	NO	3	5	7			individual proprietorship	1	1	0	100	100	0	0	0	0	0	0	0	0	0	0	0	0	0	0	20
55	Anhui Province	man	1965	45	junior college	15	the Communist Party of China (CPC）	0	NO	560000	1600000	4	30	40	20	50000	150000	3	9	4	8	Buddhism	YES	5	5	5	1996	31	company limited by shares	7	1	6	15.625	15.625	84.375	84.375	0	0	0	0	0	0	0	0	0	0	0	0	5000
5	Guizhou province	man	1960	50	junior college	15	NO	YES	NO	350000	250000	1	40	60		50000	100000	8	4	2	8	NO	NO	3	3	3	1993	33	company limited by shares	1		1	100	77.2	0	2.8	0		0		0		0		0		0		680
91	Beijing	man	1966	44	postgraduate	19	the Communist Party of China (CPC）	0	deputy director	10000	5000	4	5	15	10			8	2	1	8	NO	NO	7	4	5	1999	33	Private limited liability company	0	2	0	70	70	0	0	30	30	0	0	0	0	0	0	0	0	0	0	200
32	Guangdong province	man	1958	52	undergraduate	16	NO	NO	NO	260000	36000	3	10	17	5	12000	9600	7	3	0	14	NO	NO	4	4	3	2003	45	company limited by shares	2	1	1	80	80	20	20	0	0	0	0	0	0	0	0	0	0	0	0	300
3	Liaoning province	man	1965	45	junior high school	9	NO	NO	NO	1000	2000							8	4	2	10	Buddhism		4	5	6			individual proprietorship	4	1	4	50	50	50	50	0	0	0	0	0	0	0	0	0	0	0	0	25
2023	Henan province	man	1964	46	junior high school	9	the Communist Party of China (CPC）	0	NO	3000	2000	6	3	6	6	3000	25000	5	3	2	8	NO	NO	8	8	7	2006	42	company limited by shares	2	1	1	70	70	30	30	0	0	0	0	0	0	0	0	0	0	0	0	100
25	Liaoning province	man	1955	55	senior high school	12	the Communist Party of China (CPC）	0	NO	15000	20000	6	5	10		10000	20000	7	6	1	10	NO	NO	5	5	6	2005	50	company limited by shares	2	1	1	60	60	40	40	0	0	0	0	0	0	0	0	0	0	0	0	50
148	Guizhou province	man	1990	20	junior high school	9	NO	YES	NO	50000	10000	5	6	22	14	36000	36000	12	1	1	6	NO	NO	6	1	1	2005	15	individual proprietorship	2	1	0	100	100	0	0	0	0	0	0	0	0	0	0	0	0	0	0	50
1409	Fujian Province	man	1980	30	junior college	15	NO	YES	NO	2300	2700	3	2.4	14.4	9.6	19200	2000	6	6	8	4	Buddhism		7	7	8	2005	25	individual proprietorship	1	1	0	50	50	50	50	0	0	0	0	0	0	0	0	0	0	0	0	50
6	Guizhou province	man	1967	43	senior high school	12	Democratic Party	YES	NO	81143	12000	4	4	7	6	10000	40000	10	3	2	8	Buddhism		5	4	4	2006	39	Private limited liability company	1	1	1	90	90	10	10	0	0	0	0	0	0	0	0	0	0	0	0	100
71	Shandong province	man	1965	45	postgraduate	19	the Communist Party of China (CPC）	0	party branch secretary	200000	300000	3	12	16	8	20000	60000	3	2	1	0	NO	NO	2	3	6	2001	36	company limited by shares	2	1	1	60	60	40	40	0	0	0	0	0	0	0	0	0	0	0	0	2000
3	Qinghai Province	man	1981	29	senior high school	12	the Communist Party of China (CPC）	0	NO	300000	300000	6	8	8	4	0	40000	10	4	2	8	Mohammedanism		5	6	6	2007	26	Private limited liability company	2	1		60	60	40	40	0	0	0	0	0	0	0	0	0	0	0	0	200
10	Beijing	man	1971	39	postgraduate	19	Democratic Party	0	NO	200000	100000	4	50	80	45	100000	80000	6	4	1	8	NO	NO	5	5	5	2000	29	Private limited liability company	2		1	50	50	50	50	0	0	0	0	0	0	0	0	0	0	0	0	1000
115	Beijing	man	1969	41	junior college	15	the Communist Party of China (CPC）	0	NO	80000	30000	4	10	10	8	10000	70000	10	3	2	7	NO	NO	6	5	8	2000	31	company limited by shares	2	1	1	50	50	50	50	0	0	0	0	0	0	0	0	0	0	0	0	50
106	Tianjin	man	1969	41	undergraduate	16	the Communist Party of China (CPC）	0	NO	50000	20000	4	10	15	5	10000	20000	8	1	0	13	NO	NO	4	5	8	1997	28	partnership	2	1	1	95	95	5	5	0	0	0	0	0	0	0	0	0	0	0	0	100
6	Beijing	man	1951	59	undergraduate	16	the Communist Party of China (CPC）	0		10000	10000	3	12	20	15	100000	20000	8	1	1	6	NO	NO	6	6	6	1993	42	company limited by shares	6	1	2	60	60	10	10	15	15	0	0	0	0	0	0	0	0	15	15	47
1049	Jiangsu province	man	1971	39			the Communist Party of China (CPC）	0	Deputy secretary of party branch	10000	10000	5	5	8	7	1000	30000	6	5	2	7	NO	NO	7	7	7	1998	27	Private limited liability company	1	0	0	100	100	0	0	0	0	0	0	0	0	0	0	0	0	0	0	300
1031	Guangdong province	man	1967	43	junior college	15	NO	0	NO	10000	10000	5	10	16	10			12	2	2	8	Buddhism					1998	31	individual proprietorship				100	100	0	0	0	0	0	0	0	0	0	0	0	0	0	0
1034	Henan province	man	1954	56	junior college	15	the Communist Party of China (CPC）	0		17000	10000	4	7	8	3	10000	20000	9	4	2	9			7	7	7	2002	48	Private limited liability company	2	1		60		0		40		0		0		0		0		0		100
20	Hebei province	man	1972	38	senior high school	12	the Communist Party of China (CPC）	0	NO	5000	10000	2	10	20	5	20000	30000	2	4	1	0	NO	NO	5	5	5	2004	32	Private limited liability company	2	1		50		20
30	Guangxi	man	1953	57	junior high school	9	the Communist Party of China (CPC）	0	Deputy secretary of party branch	8000	5000	5	1.2	6	5.2	3800	15000	6	2	3	13	NO	NO	6	3	1	1992	39	company limited by shares	2	1	2	100	100	0	0	0	0	0	0	0	0	0	0	0	0	0	0	50
131	Shandong province	man	1965	45	junior college	15	NO	YES	NO	10000	5000	4	10	10	8	30000	20000	4	2	1	1	Buddhism		7	7	7	1999	34	individual proprietorship			99.01	100	100	0	0	0	0	0	0	0	0	0	0	0	0	0	0
67	Heilongjiang Province	man	1946	64	junior high school	9	NO	0	NO	500	2000	3	2	3	1	500	2000	3	1	1	8		NO	7	8	9	2002	56	company limited by shares	2	1	1	60	60	40	40	0	0	0	0	0	0	0	0	0	0	0	0	50
37	Liaoning province	man	1969	41	junior college	15	NO	NO	NO	500	1000	4	6	8	5	10000	20000	8	2	1	13	NO	NO	6	6	6	2006	37	Private limited liability company	2		2	90	60	10	40	0	0	0	0	0	0	0	0	0	0	0	0	50
12	Shandong province	man	1963	47	junior college	15	NO	NO	NO	2200	1000	5	3	10	3	20000	10000	10	4	2	8	NO	NO	6	6	8	2004	41	individual proprietorship	1	1	0	100		0		0		0		0		0		0		0
10	Hubei Province	woman	1977	33	junior college	15	NO	YES	NO	500	500	2	2.3	4	3	5000	12000	5	6	1	12	NO	NO	8	10	9	2008	31	Private limited liability company	1		0	100	100	0	0	0	0	0	0	0	0	0	0	0	0	0	0	50
7	Hunan province	man	1964	46	junior college	15	the Communist Party of China (CPC）	0	NO	10000	6000	5		10	3	2000	10000	8	1	1	12	NO	NO	6	6	6	1996	32	individual proprietorship		1	0	100	100	0	0	0	0	0	0	0	0	0	0	0	0	0	0	100
40	Yunnan Province	man	1963	47	junior college	15	NO	NO	NO	15000	20000	4	45	100	27	50000	70000	12	0	1	8	NO	NO	5			2000	37	Private limited liability company	11	3	1	60	60	10	10	30	30	0	0	0	0	0	0	0	0	0	0	2000
12	Qinghai Province	man	1968	42			NO	NO	NO	40000	60000	5	5	12	6	40000	20000	11	4	1	8	Mohammedanism		3	5	4	2002	34	Private limited liability company	3	1	3	50	50	50	50	0	0	0	0	0	0	0	0	0	0	0	0	1000
59	Shandong province	man	1968	42	junior college	15	the Communist Party of China (CPC）	0	NO	50000	50000	4	10	15	10	20000	60000	8	4	2	10	NO	NO	8	8	9	2001	33	Private limited liability company	1	0	0	60	100		0		0		0		0		0		0		0	60
106	Zhejiang Province	man	1958	52	postgraduate	19	the Communist Party of China (CPC）	0	NO	175000	197000	4	30	50	25	70000	120000	10	4	4	6	NO	NO	5	3	4	1998	40	Private limited liability company	3	1	1	51	60	0	0	0	0	0	0	49	40	0	0	0	0	0	0	20
45	Anhui Province	man	1968	42	undergraduate	16	the Communist Party of China (CPC）	0		460000	1270000	3	18	22	7	3000	5000	7	3	1	7						2002	34	company limited by shares	14			0.5	0.5															29
73	Anhui Province	man	1976	34	undergraduate	16	NO	YES	NO	50000	65000	5	3	50	30	50000	100000	10	4	4	6	NO	NO	4	4	5	2005	29	Private limited liability company	1	1	0	97	100	0	0	3	0	0	0	0	0	0	0	0	0	0	0	2000
75	Shanghai	man	1952	58	senior high school	12	NO	0	NO	470620	498220							0	0	0	0	Buddhism							Private limited liability company	1	1
7	Guizhou province	man	1964	46	junior college	15	Democratic Party	YES	NO	10000	5000	4	2.8	4.2	3.1	5000	8000	8	4	2	8	NO	NO	8	7	8	2004	40	company limited by shares	4	1	4	25		25		0		0		25		0		0		25		40
136	Guizhou province	man	1984	26	undergraduate	16		YES		0	100000	3	6	6		10000	40000	9	4	5	6		NO								1																		1120
149	Beijing	man	1958	52	senior high school	12	the Communist Party of China (CPC）	0	NO	250000	350000	8	5	19	12	20000	40000	5	3	3	13	NO	NO	8	8	8	1997	39	individual proprietorship	1	1	0	100	100	0	0	0	0	0	0	0	0	0	0	0	0	0	0
429	Tianjin	man	1967	43	junior high school	9	NO	NO	NO	1000	1000	3	3	6	4	10000	5000	10	4	2	8	NO	NO	8	9	9	2001	34	partnership	2		1	67	67	33	33	0	0	0	0	0	0	0	0	0	0	0	0	30
46	Beijing	woman	1947	63	junior college	15	NO	NO	NO	15000	10000	2	12	20	6	20000	40000	8	2	3	11	Mohammedanism		5	6	5	1993	46	company limited by shares	2	1	1	67	67	33	33	0	0	0	0	0	0	0	0	0	0	0	0	68
26	Guangdong province	man	1966	44	undergraduate	16	NO	NO	NO	0	800000	5						10	2	2	6	NO	NO	5	5	4	1989	23	partnership
8	Chongqing	man	1965	45	undergraduate	16	Democratic Party	0	NO	50000	80000	5	100	100	20	20000	20000	8	3	3	10	NO	NO	3	10	10	2003	38	individual proprietorship	5			80	80	20	20	0	0	0	0	0	0	0	0	0	0	0	0	1000
33	Hubei Province	woman	1968	42	junior college	15	Democratic Party	0	NO	100000	80000	5	5	15	8	30000	50000	9	3	2	10	NO	YES	5	5	5	2001	33	Private limited liability company	2	1	1	60	60	40	40	0	0	0	0	0	0	0	0	0	0	0	0	300
14	Guangdong province	man	1968	42	senior high school	12	the Communist Party of China (CPC）	0	NO	8000	8000	9	6	25	12		50000	10	0	0	8	NO	NO	5	5	5	1992	24	individual proprietorship				100	100	0	0	0	0	0	0	0	0	0	0	0	0	0	0	45
186	Jiangsu province	man	1949	61	junior college	15	the Communist Party of China (CPC）	0	NO	20000	15000	2	15	20	7	8000	2000	8	2	2	8	NO	NO	5	5	6	1999	50	Private limited liability company	7	0	0	40	40	0	0	60	60	0	0	0	0	0	0	0	0	0	0	300
589	Fujian Province	man	1956	54	senior high school	12	NO	YES	NO	0	35000	4	3	8	5	10000	20000	10	4	2	8	Buddhism	NO	6	7	7	2005	49	Private limited liability company	1	1	1	80	80	20	20	0	0	0	0	0	0	0	0	0	0	0	0	100
1006	Fujian Province	man	1951	59	junior college	15	Democratic Party	0	NO	653000	220900							10	2	1	0	Buddhism					1993	42	Private limited liability company		1
131	Jiangsu province	man	1957	53	undergraduate	16	Democratic Party	0	NO	30000	50000	6	8	16	10	20000	30000	8	2	2	12	NO	NO	7	6	5	1995	38	individual proprietorship	1	1	0	100	100	0	0	0	0	0	0	0	0	0	0	0	0	0	0	70
26	Liaoning province	man	1958	52	junior college	15	the Communist Party of China (CPC）	0	NO	40000	60000	2	10	18	10	20000	40000	8	4	2	10	NO	NO	4	5	5	1998	40	Private limited liability company	3	2		49	49	0	0	51	51	0	0	0	0	0	0	0	0	0	0	50
37	Chongqing	man	1963	47	junior high school	9	NO	YES	NO	120000	30000	4	50	200	30	50000	100000	6	3	2	13	NO	NO	5	5	5	1996	33	individual proprietorship	1			100	100	0	0	0	0	0	0	0	0	0	0	0	0	0	0	48
603	Zhejiang Province	man	1972	38	junior college	15	the Communist Party of China (CPC）	0		100000	100000	3	20	30	15	20000	30000	10	5	2	7	NO	NO	5	5	5	2002	30	individual proprietorship	1																			625
50	Shandong province	man	1978	32	junior college	15	the Communist Party of China (CPC）	0	NO	30000	50000	3	5	10	6	10000	5000	2	3	3	9	NO	NO	5	6	8	1998	20	Private limited liability company	20	1	5	20	20	50	50	30	30	0	0	0	0	0	0	0	0	0	0	750
78	Anhui Province	man	1968	42	junior college	15	the Communist Party of China (CPC）	0	NO	30000	50000	4	28	49	6	10000	20000	9	8	1	6	Buddhism		8	8	9	2009	41	Private limited liability company	2	1	1	67	67	32	32	0	0	0	0	0	0	0	0	1	1	0	0	5000
15	Qinghai Province	man	1974	36	junior college	15	NO	YES	NO	2000	5000	2	3	5	5	20000	15000	4	3	1	1	Buddhism	YES	6	6	9	2004	30	Private limited liability company	2	1	1	40	40	60	60	0	0	0	0	0	0	0	0	0	0	0	0	100
1022	Henan province	man	1958	52	senior high school	12	NO	YES		1000	2500	4	7	7.5	2	3000	15000	10	4	1	8			6	6	6	2004	46	partnership	3	1		45		0		55		0		0		0		0		0		200
23	Qinghai Province	man	1964	46	senior high school	12	the Communist Party of China (CPC）	0		50000	50000	5	30	30	13	50000	80000	6	6	3	8	NO	NO	4	5	5	2003	39	company limited by shares	3	1	1	60		10		30		0		0		0		0		0		500
22	Chongqing	man	1964	46	junior college	15	NO	YES	NO	350000	200000	3	3	7	5	10000	20000	8	6	3	7	NO	NO	5	4	5	1994	30	Private limited liability company	5	1	4	81.48	81.48	18.52	18.52	0	0	0	0	0	0	0	0	0	0	0	0	2.6
29	Guangdong province	man	1963	47	senior high school	12	the Communist Party of China (CPC）	0	NO	60000	53000	4	10	19	7	14700	23000	5	6	0	13	NO	NO	3	5	3	2002	39	individual proprietorship	1	1	0	100	100	0	0	0	0	0	0	0	0	0	0	0	0	0	0	480
65	Hubei Province	man	1971	39	undergraduate	16	NO	NO	NO	300000	400000	5	8	24	10	10000	10000	8	6	2	8	other	NO	4	5	5	2006	35	Private limited liability company	1	1	1	100	100	0	0	0	0	0	0	0	0	0	0	0	0	0	0
604	Fujian Province	man	1958	52	senior high school	12	NO	NO	NO	160000	200000	4	53	96	23	30000	50000	14	3	0.5	6	Buddhism		5	3	5	1998	40	company limited by shares	6	1	5	51	23	49	18	0		0		0		0		0		0		600
58	Hubei Province	man	1957	53	senior high school	12	Democratic Party	0		50000	20000	4	10	14	7	15000	5000	4	3	2	15	NO		4	5	6	1995	38	Private limited liability company		1	1	100	100	0	0	0	0	0	0	0	0	0	0	0	0	0	0	100
3	Chongqing	man	1968	42	junior college	15	NO	0	NO	13000	20000	5	8	20	15	50000	50000	10	3	3	8	Buddhism	NO	1	5	9	2001	33	Private limited liability company	2		1	80	80	20	20	0	0	0	0	0	0	0	0	0	0	0	0	50
507	Jiangsu province	man	1980	30	senior high school	12	the Communist Party of China (CPC）	0	NO	2000	5000	5	3	4	2	10000	5000	8	0	0	0	NO		7	7	7	2009	29	Private limited liability company	3	1	1	70		20		10		0		0		0		0		0		150
1010	Sichuan province	man	1956	54	junior college	15	NO	0		400000	300000		12	20	4	20000	10000	10	4	2	8			5	9	6	1994	38	Private limited liability company	3		3	71	71	29	29	0	0	0	0	0	0	0	0	0	0	0	0
105	Zhejiang Province	man	1962	48	junior college	15	the Communist Party of China (CPC）	0	NO	360000	600000	4	20	25	20	50000	50000	5	2	1	8	Buddhism		5	3	8	1994	32	company limited by shares	6	2	3	30	30	70	70	0	0	0	0	0	0	0	0	0	0	0	0	1018
163	Shanghai	woman	1947	63	junior high school	9	the Communist Party of China (CPC）	0	NO	50000	150000	9	5	30	18	20000	80000	10	2	2	10	Buddhism		6	8	9	1998	51	individual proprietorship	3	1	2	60		35		5		0		0		0		0		0		90
108	Tianjin	man	1963	47	undergraduate	16	NO	NO	NO	50000	150000	0	50	60				2	5	3	0	NO	NO	3	3	4	1998	35	partnership	4	0	0	60	49	0	0	40	51	0	0	0	0	0	0	0	0	0	0
98	Shandong province	man	1965	45	junior college	15	the Communist Party of China (CPC）	0	NO	100000	120000	4	20	27	7	10000	20000	8	4	4	8	NO	NO	2	2	2	1997	32	Private limited liability company	1	0	0	100	90	0		0		0		0		0		0		0		420
75	Heilongjiang Province	man	1974	36	undergraduate	16	NO	YES	NO	50000	30000	3	30	60	60	30000	50000	10	2	2	8	Buddhism	YES	7	6	5	2002	28	Private limited liability company	10	1	1	100	100	0	0	0	0	0	0	0	0	0	0	0	0	0	0	10
9	Shandong province	man	1964	46	senior high school	12	NO	NO	NO	20000	30000	3	30	40	30	70000	50000	4	2	2	8	Christian	YES	10	10	10	1994	30	Private limited liability company	2	1	1	100	100	0	0	0	0	0	0	0	0	0	0	0	0	0	0
30	Chongqing	man	1981	29	junior college	15	NO	YES	NO	20000	30000	6	10	18	5	10000	20000	8	6	2	8	NO	NO	5	5	5	2004	23	Private limited liability company	2	1	1	100	100	0	0	0	0	0	0	0	0	0	0	0	0	0	0	100
611	Zhejiang Province	man	1963	47	junior high school	9	the Communist Party of China (CPC）	0	NO	20000	15000	4	50	50	15	30000	50000	8	2	2	12	NO	NO	4	4	4	2006	43	Private limited liability company	2	1	1	80	80	20	20	0	0	0	0	0	0	0	0	0	0	0	0	100
15	Hebei province	man	1958	52	junior college	15	NO	NO		55000	15000	3	6	10	5	5000	2000	10	1	0.5	6	NO	NO	5	5	5	2002	44	Private limited liability company		1		75	70	25	30	0	0	0	0	0	0	0	0	0	0	0	0	80
10	Guangdong province	man	1948	62	junior high school	9	the Communist Party of China (CPC）	0	NO	5000	6000	10	6	50	11	10000	10000	12	2	1	8	NO	NO	3	4	4	1997	49	individual proprietorship		1		100	100	0	0	0	0	0	0	0	0	0	0	0	0	0	0	100
4	Jilin province	man	1968	42	junior college	15	NO	YES	NO	5000	3000	2	10	10	3	10000	20000	8	1	4	11	NO	NO	4	4	3	2000	32	individual proprietorship	1	1	0	100	80	0		0		0		0		0		0		0		20
1022	Tianjin	man	1964	46	senior high school	12	NO	YES	NO	3000	3000	3	5	10	3	0	1000	10	0	0	8	NO	NO	5	5	5	1990	26	individual proprietorship	1	0	0	100		0		0		0		0		0		0		0		10
296	Heilongjiang Province	man	1973	37	senior high school	12	NO	YES	NO	2000	3000	3	6	9	7	10000	10000	8	2	1	13	NO	NO	7	7	7	2006	33	Private limited liability company	2	0	2	60	60	40	40	0	0	0	0	0	0	0	0	0	0	0	0	50
22	Guangdong province	man	1960	50	junior college	15	the Communist Party of China (CPC）	0	NO	3000	3000	4	5	20	4	10000	30000	6	2	1	8	NO	NO	5	5	5	2002	42	individual proprietorship	1	1	1
122	Guizhou province	man	1966	44	junior high school	9	NO	YES	NO	5000	3000	4	5	8			50000	10	1	1	10	Buddhism	NO	1	2	3	2008	42	Private limited liability company	2	1	1	50	50	50	50	0	0	0	0	0	0	0	0	0	0	0	0	30
16	Hebei province	man	1973	37	undergraduate	16	the Communist Party of China (CPC）	0	NO	1000	1500	3	2	3.5		3000	2000	6	3	2	8	Buddhism		9	9	9	2007	34	Private limited liability company	2	2	1	73	73	27	27	0	0	0	0	0	0	0	0	0	0	0	0	736
12	Shanghai	man	1962	48	senior high school	12	NO	0	NO	10000	50000							0	0	0	0	NO	NO				2000	38	Private limited liability company		1
27	Anhui Province	woman	1963	47	junior college	15	NO	NO	NO	20000	30000	2	3	5	4	2000	1000	5	5	1	13	NO	NO	7	7	5	2004	41	Private limited liability company	2	0	0	50	50	0	0	50	50	0	0	0	0	0	0	0	0	0	0	50
4	Hunan province	man	1962	48	undergraduate	16	NO	YES	NO	200000	200000	5	13	20	20	50000	100000	8	2	1	7	NO	NO	3	3	3	2000	38	company limited by shares	5	1	0	70	70	0	0	30	30	0	0	0	0	0	0	0	0	0	0	410
14	Guizhou province	man	1962	48	undergraduate	16	NO	NO	NO	204000	15000	3						0	0	0	0	NO	NO	6	6	6	2000	38	Private limited liability company	2		1	50	50	50	50	0	0	0	0	0	0	0	0	0	0	0	0	1500
5	Shaanxi Province	man	1962	48	junior college	15	the Communist Party of China (CPC）	0	NO	120000	150000	4	10	13	8	15000	20000	11	5	2	6	NO	NO	5	4	4	1993	31	company limited by shares	2	2	1	0	0	100	100	0	0	0	0	0	0	0	0	0	0	0	0	3320
3	Tianjin	man	1966	44	senior high school	12	NO	YES	NO	170000	100000	4	15	25	12	20000	30000	8	4	4	8	NO	NO	5	5	5	1990	24	Private limited liability company	2	0	1	88	88	12	12	0	0	0	0	0	0	0	0	0	0	0	0	150
17	Guangdong province	man	1959	51	junior college	15	NO	NO	NO	90000	88000	4	12	21	13	18000	20100	10	1	0	13	NO	NO	3	4	4	2004	45	partnership	3	1	3	30	30															5160
16	Shanghai	man	1962	48	undergraduate	16	Democratic Party	0	NO	100000	100000	3	26	48	20	100000	100000	7	6	4	7	Christian		3	5	5	2002	40	Private limited liability company	0	1	0	28		22		0		0		50	50	0		0		0		1500
2	Jilin province	man	1968	42	junior college	15	the Communist Party of China (CPC）	0	NO	20000	30000	3	20	30	5	10000	40000	10	6	2	6	NO	NO	3	5	5	1990	22	Private limited liability company	1	1		80	80	20	20	0	0	0	0	0	0	0	0	0	0	0	0	80
1018	Guangdong province	man	1970	40	senior high school	12	the Communist Party of China (CPC）	0	NO	5000	5000	4	20	26	20	30000	80000	8	4	4	8	NO	NO	9	9	9	2002	32	Private limited liability company	2	1	2	100	100	0	0	0	0	0	0	0	0	0	0	0	0	0	0	80
94	Beijing	man	1947	63	junior college	15	NO	0	NO	2000	2000	2	2.5	5	3.6	6000	3000	8	2	1	13	NO	NO	5	4	6	2001	54	Private limited liability company	2	1	1	78.21	66.97	21.79	33.03	0	0	0	0	0	0	0	0	0	0	0	0	280
39	Henan province	man	1961	49	undergraduate	16	the Communist Party of China (CPC）	0		2000	1500	3		10	4.5	5000	30000	8	2	3	11		NO	6	6	7	2007	46	Private limited liability company	3		1	47	47	0	0	53	53	0	0	0	0	0	0	0	0	0	0	50
32	Liaoning province	woman	1959	51	junior college	15	the Communist Party of China (CPC）	0	NO	600	1000	2	2.4	5	3.5	2000	1000	10	4	1	9	NO	NO	5	5	5	2004	45	company limited by shares	2	1	0	50	50	50	50	0	0	0	0	0	0	0	0	0	0	0	0	40
34	Jilin province	man	1964	46	senior high school	12	NO	YES	NO	1000	500	4	2	12	1	2000	8000	10	3	1	10	NO	NO	8	8	8	2006	42	Private limited liability company	2	1	1	50	50	50	50	0	0	0	0	0	0	0	0	0	0	0	0	193
24	Jilin province	man	1967	43	senior high school	12	NO	YES	NO	1000	500	1	3	3	1	2000	8000	10	3	1	10	NO	NO	8	7	7	2008	41	Private limited liability company	2	1	1	50	50	50	50	0	0	0	0	0	0	0	0	0	0	0	0	193
1012	Guizhou province	man	1965	45	undergraduate	16	the Communist Party of China (CPC）	0	NO	180000	60000	2	12	15	6	5000	20000	9	4	2	6	NO	NO	5	4	5	2005	40	Private limited liability company	2	1	1	90	90	10	10	0	0	0	0	0	0	0	0	0	0	0	0	1300
21	Shandong province	man	1971	39	junior college	15	the Communist Party of China (CPC）	0	NO	27050	45000	3	5	10	5	20000	30000	8	5	4	7	Buddhism		7	5	6	2006	35	Private limited liability company	3	1	2	60	60															600
35	Zhejiang Province	man	1959	51	senior high school	12	the Communist Party of China (CPC）	0	NO	52100	31720	3	10	15	8	20000	15000	10	1	0.5	12.5	NO	NO	3	3	5	2002	43	Private limited liability company	4	1	1	38	38	0	0	62	62	0	0	0	0	0	0	0	0	0	0	700
663	Jiangsu province	man	1970	40	junior college	15	NO	NO	NO	50000	60000	5	6	8	5	8000	10000	10	4	2	8	NO	NO	4	4	4	2006	36	Private limited liability company	7	0	3	60	60	20	20	20	20	0	0	0	0	0	0	0	0	0	0	2000
442	Tianjin	man	1964	46	senior high school	12	NO	YES	NO	3000	3200	3	2	5	3	1000	2000	12	2	0.5	8	NO	NO	8	10	10	1998	34	partnership	2		1	50	50	50	50	0	0	0	0	0	0	0	0	0	0	0	0	4
18	Hebei province	man	1961	49	undergraduate	16	the Communist Party of China (CPC）	0	party branch secretary	200000	150000	2	3					6	2	10	6	NO	NO	8	4	5	1998	37	Private limited liability company	2																			5853
12	Chongqing	woman	1968	42	postgraduate	19	NO	YES	NO	586800	602800	6	200	300	100	300000	500000	6	2	4	12	NO	NO	6	6	6	2004	36	company limited by shares	1	1		80	32															2000
84	Shanghai	man	1949	61	undergraduate	16	NO	NO	NO	1400000	420000	2	78	200	50	100000	100000	10	2	2	10	Buddhism		3	1	1	2001	52	Private limited liability company	5	0	0	56	56	0	0	44	44	0	0	0	0	0	0	0	0	0	0	100
149	Shanghai	man	1961	49	junior college	15	NO	0	NO	2750000	2500000	5	40	350	50	150000	350000	10	4	2	8	Taoism	YES	2	2	4	1993	32	Private limited liability company	2	0	2	0		100	47	0		0		0		0		0		0		20710
597	Zhejiang Province	man	1951	59	junior high school	9	NO	YES	NO	2000000	3200000	5	100	500	150	100000	500000	6	4	1	6	Buddhism		5	5	5	1996	45	Private limited liability company	2	1	1	80	80	15	15	5	5	0	0	0	0	0	0	0	0	0	0	12000
181	Jiangsu province	woman	1970	40	junior college	15	NO	NO	NO	10000	11000	3	17	30	11	25000	20000	6	3	2	8	NO	NO	5	5	5	2003	33	Private limited liability company	2	0	1	100	100	0	0	0	0	0	0	0	0	0	0	0	0	0	0	9
1050	Shandong province	man	1962	48	undergraduate	16	the Communist Party of China (CPC）	0	NO	200000	200000	4	4	8	2	4000	8000	9	4	4	7	NO	NO	6	5	5	1995	33	Private limited liability company	10	1	2	51		0		49		0		0		0		0		0		3000
74	Beijing	man	1962	48	junior college	15	NO	NO	NO	110000	200000	4	50	70	35	30000	50000	8	3	1	6	Buddhism	NO	4	4	5	2000	38	Private limited liability company	3	1	0	40	40	0	0	60	60	0	0	0	0	0	0	0	0	0	0
472	Heilongjiang Province	man	1964	46	undergraduate	16	the Communist Party of China (CPC）	0	NO	20000	100000	4	10	20	15	10000	50000	12	4	1	7	NO		6	5	7	2005	41	Private limited liability company	2	1	1	58	58	42	42	0	0	0	0	0	0	0	0	0	0	0	0	1000
8	Hubei Province	woman	1973	37	junior college	15	NO	NO	NO	60000	20000	2	20	500	12	50000	70000	6	4	6	8	NO	NO	2	4	10	2008	35	individual proprietorship	0	0	0	20	20	0	0	80	80	0	0	0	0	0	0	0	0	0	0	500
51	Beijing	man	1968	42	postgraduate	19	NO	NO	NO	6000000	20000	1						4	5	3	7	NO	NO	9	9	9	2004	36	Private limited liability company	1		0	100	100	0	0	0	0	0	0	0	0	0	0	0	0	0	0	200
1045	Shandong province	man	1951	59	junior high school	9	NO	0	NO	13000	20000	9	5	18	15	10000	15000	12	2	1	7	Christian		4	2	2	2002	51	Private limited liability company	2	1	2	50	50	50	50	0	0	0	0	0	0	0	0	0	0	0	0
9	Hunan province	man	1975	35	undergraduate	16	the Communist Party of China (CPC）	0	NO	10000	10000	6	5	30	10	20000	20000	8	2	1	7	NO	YES	4	6	8	1998	23	partnership	4	1	3	25	25	75	75	0	0	0	0	0	0	0	0	0	0	0	0	100
25	Gansu province	man	1970	40	senior high school	12	NO	NO	NO	10000	8000	2	4	6		5000	3000	8	4	1	6	NO	NO	5	8	6	2004	34	Private limited liability company	1	0	0	100	4	0		0		0		0		0		0		0		360
16	Liaoning province	man	1956	54	junior high school	9	the Communist Party of China (CPC）	0	NO	1000	2000	3			20	150000	50000	5	2	1	8	Buddhism		2	3	2			Private limited liability company	0	1	0	100	100	0	0	0	0	0	0	0	0	0	0	0	0	0	0	20
13	Jilin province	man	1970	40	junior high school	9	NO	YES	NO	1000	2000	2	5	6	5	10000	20000	10	2	1	10	NO	NO	6	6	7	2007	37	Private limited liability company	2	0	1	67	67	33	33	0	0	0	0	0	0	0	0	0	0	0	0	30
29	Guangdong province	man	1963	47	junior high school	9	NO	NO	NO	1000	1000	5	4	5		2000	10000	10	0	2	8	NO	NO	8	7	10	1996	33	individual proprietorship	1	1	0	100	100	0	0	0	0	0	0	0	0	0	0	0	0	0	0	5
657	Shanxi Province	woman	1969	41	junior high school	9	NO	0	NO	500	100	2	3	3	2	1000	10000	8	2	2	7	NO	NO	4	4	5	2007	38	individual proprietorship	1	0	0	100	100	0	0	0	0	0	0	0	0	0	0	0	0	0	0	1
30	Hubei Province	man	1963	47	junior college	15	NO	NO	NO	300000	500000	4	20	20	10	0	100000	8	2	1	13	NO	NO	10	10	10	1992	29	individual proprietorship	2	3	1	80	80	19	19	1	1	0	0	0	0	0	0	0	0	0	0	300
24	Sichuan province	man	1967	43	senior high school	12	NO	YES	NO	1500000	1000000	5	60	100	60	300000	300000	8	2	4	10	NO	NO	8	6	6	1996	29	individual proprietorship	2	1	1	80	80	20	20	0	0	0	0	0	0	0	0	0	0	0	0	2000
48	Hunan province	man	1965	45	junior college	15	the Communist Party of China (CPC）	0	director	4250	3400	11	15	60	50	52000	74000	3	11	3	7	NO	NO	5	7	8	1992	27	partnership	3	1	3	40	50	60	40	0	0	0	0	0	0	0	0	0	0	0	10	160
633	Zhejiang Province	man	1978	32	junior college	15	the Communist Party of China (CPC）	0	NO	20000	10000	4	30	60	30	10000	10000	4	4	2	0	NO	NO	6	4	4	2007	29	Private limited liability company	1	1	1	80	80	20	20	0	0	0	0	0	0	0	0	0	0	0	0	50
197	Shanghai	man	1960	50	postgraduate	19	Democratic Party	0	NO	356500	341600	20	60	100	20	80000	80000	8	6	2	8	NO	NO	2	2	2	1998	38	Private limited liability company	4	1		71	88	29	0	0	12	0	0	0	0	0	0	0	0	0	0	1000
32	Hubei Province	man	1954	56	senior high school	12	the Communist Party of China (CPC）	0	NO	500	1000	2	5	8	4	5000	20500	8	3	4	9	NO	NO	6	6	6			partnership	5	1	0	20	20	0	0	80	80	0	0	0	0	0	0	0	0	0	0
104	Zhejiang Province	man	1960	50	junior college	15	the Communist Party of China (CPC）	0	NO	65000	85000	1	10	18	10	30000	40000	8	2	2	8	Buddhism	NO	5	5	5	2002	42	Private limited liability company	1	1	1	80	80	20	20	0	0	0	0	0	0	0	0	0	0	0	0	150
17	Ningxia	man	1962	48	postgraduate	19	the Communist Party of China (CPC）	0	NO	400000	450000	3	15	23	11	30000	80000	8	5	1	10	NO	NO	7	6	5	2000	38	Private limited liability company	18	1	3	51	51	16	16	33	33	0	0	0	0	0	0	0	0	0	0	7012
1043	Jiangsu province	man	1961	49	postgraduate	19	the Communist Party of China (CPC）	0	NO	50000	150000	3	20	30	40	100000	250000	4	5	1	6	NO	NO	4	5	2	1993	32	Private limited liability company	2	1	1	70	70	30		0		0		0		0		0		0		50
24	Beijing	man	1958	52	postgraduate	19	NO	0	NO	200000	50000	4	10	10	10			5	4	5	10	NO	NO	9	9	9	1998	40	Private limited liability company	2	1	1	80	80	20	20	0	0	0	0	0	0	0	0	0	0	0	0	400
195	Shanghai	man	1957	53	junior college	15	the Communist Party of China (CPC）	0	NO	80000	50000	6	1	1				0	0	0	0	NO	NO	1	6	4	1994	37	Private limited liability company	5	2	1	60	100		0		0		0		0		0		0		0
1013	Guangdong province	man	1966	44	junior college	15	the Communist Party of China (CPC）	0	party branch secretary	90000	10000	6	5	30	8	20000	30000	6	3	5	10	Buddhism	YES	5	7	6	2001	35	Private limited liability company	2	1	1	50	50	50	50	0	0	0	0	0	0	0	0	0	0	0	0	500
89	Anhui Province	woman	1963	47	senior high school	12	NO	YES	NO	20000	5000							0	0	0	0			8	9	10			Private limited liability company		1
37	Yunnan Province	man	1952	58	junior high school	9		0		5000	10500	6	4	11	7	10000	5000	5	3	1	14	NO	NO	6	6	6	2002	50	Private limited liability company	4	1	4	30	30	70	70	0	0	0	0	0	0	0	0	0	0	0	0	165
36	Hubei Province	woman	1967	43	senior high school	12	NO	YES	NO	10000	5000	4	30	50	10	50000	50000	9	3	2	10	NO	NO	4	5	7	2004	37	Private limited liability company	3		2	37	37	63	63	0	0	0	0	0	0	0	0	0	0	0	0	301
1134	Liaoning province	man	1953	57	undergraduate	16	the Communist Party of China (CPC）	0	party branch secretary	100000	300000	4	5	10	6	10000	10000	6	1	1	0	NO	NO	5	5	5	1992	39	company limited by shares	1	1		100	100	0	0	0	0	0	0	0	0	0	0	0	0	0	0
19	Guangdong province	man	1961	49	senior high school	12	the Communist Party of China (CPC）	0	NO	20000	30000	5	5	9	6	10000	20000	8	2	2	5	NO	NO	3	3	3	1996	35	Private limited liability company	8	1		100		0		0		0		0		0		0		0		88
19	Zhejiang Province	woman	1967	43	senior high school	12	NO	YES	NO	670000	33000	4						5	2	1	0	NO	NO	5	5	7	2003	36	Private limited liability company	2	1	1	20	20	80	80	0	0	0	0	0	0	0	0	0	0	0	0	417
1004	Guangdong province	man	1970	40	postgraduate	19	the Communist Party of China (CPC）	0	Deputy secretary of party branch	340000	250000	5	50	55	25	50000	50000	10	4	2	8	NO	NO	5	5	6	2002	32	Private limited liability company			0		65
1037	Beijing	man	1958	52	postgraduate	19	the Communist Party of China (CPC）	0	NO	40000	53000	3	50	90	20	50000	100000	3	2	2	0	NO	NO	3	3	6	1996	38	Private limited liability company	6	1	0	60	60															100
151	Shanghai	man	1959	51	undergraduate	16	NO	0	NO	50000	20000	2	4	7	3	10000	20000	10	6	3	5	NO	NO	7	6	9	1996	37	Private limited liability company	1	1	1	0		80		0		0		0		0		0		20
37	Heilongjiang Province	man	1965	45	junior college	15	the Communist Party of China (CPC）	0	NO	30000	35000	3	12	15	10	5000	20000	10	2	1	11	NO	NO	2	5	10	2000	35	company limited by shares	50	0	0	60	60	0	0	40	40	0	0	0	0	0	0	0	0	0	0	500
60	Hebei province	woman	1968	42	junior college	15	NO	0	NO	2000	7000	4	10	15	5	10000	10000	5	2	1	7	Buddhism	NO	4	6	9	1999	31	company limited by shares	4	1	2	51	51	13	13	23	23											30
15	Hubei Province	man	1970	40	senior high school	12	NO	YES	NO	1500	3200	5	3	7	4	20000	10000	5	8	2	9	NO	NO	8	9	9	2008	38	Private limited liability company	1	1	0	100	20	0		0		0		0		0		0		0		5
24	Hunan province	man	1954	56	junior college	15	the Communist Party of China (CPC）	0	NO	150000	180000	1	6	10	12	10000	80000	10	1	1	12	NO	NO	6	5	4	1994	40	Private limited liability company	10	1	2	15	15	20	20	25	25	0	0	0	0	40	40	0	0	0	0	1000
1	Jilin province	man	1960	50	senior high school	12	the Communist Party of China (CPC）	0	NO	10000	15000	5	10	10	3	5000	20000	10	7	1	6	NO	NO	5	4	3	1999	39	Private limited liability company	1	1		100	80	0		0		0		0		0		0		0		100
1023	Chongqing	man	1944	66	senior high school	12	NO	YES	NO	8000	8000	5	10	20	10	40000	60000	8	4	4	8	NO	NO	5	5	5	1998	54	Private limited liability company	2	1	1	100	89	0	11	0	0	0	0	0	0	0	0	0	0	0	0	106
12	Guizhou province	man	1969	41	senior high school	12	NO	NO	NO	5000	8000	3	2	4	1.2	2000	8000	14	2	1	7	NO	NO	5	5	7	1998	29	partnership	5		5	20	20	80	80	0	0	0	0	0	0	0	0	0	0	0	0	10
1019	Heilongjiang Province	man	1962	48	senior high school	12	the Communist Party of China (CPC）	0	NO	5000	8000	3	36	36	24		200000	6	1	1	0	NO	NO	6	5	5	1999	37	individual proprietorship	0	0	0	100		0		0		0		0		0		0		0		100
25	Guangdong province	man	1949	61	senior high school	12	the Communist Party of China (CPC）	0	NO	2000	4000	3	5	8	3	2000	10000	5	2	1	0	Buddhism	NO	6	7	9			company limited by shares	2	1	1	50	50	0	0	50	50	0	0	0	0	0	0	0	0	0	0	50
21	Guangdong province	man	1960	50	senior high school	12	the Communist Party of China (CPC）	0	NO	5000	2000	5	5	10	7	10000	25000	10	4	1	9	NO	NO	9	7	6	1996	36	partnership	1	1		40	40															250
2	Hubei Province	woman	1937	73	elementary school	9	the Communist Party of China (CPC）	0		3000	2000	4	3	5	3.5	5000	3000	12	0	2	8		NO	4	5	5	2004	67	individual proprietorship	1	1		100	100	0	0	0	0	0	0	0	0	0	0	0	0	0	0	5
3	Hainan Province	man	1967	43	postgraduate	19	NO	0	NO	300000	400000	6		100	90	100000	500000	8	4	2	8	NO	NO	6	2	4	1992	25	individual proprietorship	6	1	5	100	95	0	5	0	0	0	0	0	0	0	0	0	0	0	0	500
18	Beijing	man	1965	45	undergraduate	16	NO	YES	NO	100000	40000	2	50	60	10	20000	30000	8	1	1	8	NO	NO	5	5	5	1990	25	company limited by shares	2	1	1	60	60	40	40	0	0	0	0	0	0	0	0	0	0	0	0	30
17	Beijing	man	1967	43	junior college	15	the Communist Party of China (CPC）	0	NO	120000	40000	3	20	200	40	30000	100000	6	4	1	5	NO	YES	4	8	9	2004	37	company limited by shares	3	1	2	70	70	30	30	0	0	0	0	0	0	0	0	0	0	0	0	380
39	Shandong province	man	1960	50			NO	NO	NO	1000	800	5	5	5	3			6	4	0	0	NO	YES	6	6	6	2008	48	Private limited liability company	1	1		100	100	0	0	0	0	0	0	0	0	0	0	0	0	0	0
637	Jiangsu province	man	1969	41	junior college	15	the Communist Party of China (CPC）	0	NO	500000	500000	4	30	40	10	30000	20000	7	6	2	6	NO	NO	3	3	3	1999	30	Private limited liability company	5		0	50	50	0	0	50	50	0	0	0	0	0	0	0	0	0	0	500
19	Guangdong province	man	1963	47	undergraduate	16	the Communist Party of China (CPC）	0	party branch secretary	80000	100000	6	20	25				12	2	2	8	NO	NO	3	4	5	1989	26	Private limited liability company	3		1	90	90	10	10	0	0	0	0	0	0	0	0	0	0	0	0	848
56	Zhejiang Province	man	1962	48	junior high school	9	the Communist Party of China (CPC）	0	NO	200000	100000	6	10	20	15	30000	80000	10	4	2	8	Buddhism	YES	5	3	1	2002	40	Private limited liability company	2		0	55	55	0	0	0	0	0	0	45	45	0	0	0	0	0	0	500
704	Xinjiang	man	1972	38	junior high school	9	NO	YES	NO	2000	1000	3	4	4	2	3000	5000	6	3	2	13	NO	NO	10			2000	28	individual proprietorship	1	1	0	100	100	0	0	0	0	0	0	0	0	0	0	0	0	0	0	50
232	Jilin province	woman	1970	40	junior college	15	the Communist Party of China (CPC）	0		300	500	3	1	2	1	3000	7000	8	3	2	10	NO	NO	3	3	2	2008	38	Private limited liability company	2	1	0	100	70	0	0	0	30	0	0	0	0	0	0	0	0	0	0	3
14	Liaoning province	man	1979	31	junior college	15	NO	NO	NO	100000	100000	2	2	4	3	10000	20000	7	2	1	14	NO	NO	5	5	10	2000	21	Private limited liability company	2		1	70	70	30	30	0	0	0	0	0	0	0	0	0	0	0	0	3000
18	Qinghai Province	woman	1970	40	junior college	15	NO	YES	NO	5000	6000	2	4	8	6	20000	30000	8	2	3	6	NO	NO	5	5	5	2008	38	Private limited liability company	2	1	1	98	98	2	2	0	0	0	0	0	0	0	0	0	0	0	0	100
534	Jiangsu province	man	1950	60	junior high school	9	NO	NO	NO	1000	2000	5	2	30	8	10000	8000	3	4	1	0	Buddhism		7	10	10	2005	55	Private limited liability company	3	1	0	25	50	0	0	75	50	0	0	0	0	0	0	0	0	0	0	50
1	Guangdong province	man	1957	53	senior high school	12	NO	NO	NO	145200	33200	5	6	12	8.5	10000	15000	10	1.5	0.5	6	Buddhism	NO	4	5	3	1993	36	Private limited liability company	2	1	1	33.3	33.3	66.7	66.7	0	0	0	0	0	0	0	0	0	0	0	0	1000
21	Hainan Province	man	1969	41	undergraduate	16	NO	NO	NO	130000	90000	6		100	20	50000	100000	10	3	2	6	Buddhism		5	5	3	1996	27	Private limited liability company	1	0	1	70	70	0	0	30	30	0	0	0	0	0	0	0	0	0	0	70
9	Guangdong province	man	1953	57	junior college	15	NO	NO	NO	35000	40000	5	3	7	6	12000	12000	8	4	4	8	NO	NO	3	3	3	2001	48	Private limited liability company	3	1	1	0	0	80	80	20	20	0	0	0	0	0	0	0	0	0	0	50
112	Beijing	man	1966	44	undergraduate	16	NO	YES	NO	22000	20000	3	10	20	15	10000	30000	10	2	4	8	NO	NO	5	2	5	2002	36	company limited by shares	2	1	1	80	80	20	20	0	0	0	0	0	0	0	0	0	0	0	0	50
50	Sichuan province	man	1971	39	junior college	15		YES	NO	80000	23000	3	20	100	20	50000	100000	8	3	2	8	Buddhism	NO	6	6	6	1995	24	individual proprietorship
591	Fujian Province	man	1967	43	elementary school	9	NO	0		10000	30000	4	3	6	5	5000	20000	10	2	2	8	Buddhism	NO	3	3	3	2001	34	Private limited liability company	2	1	1	60	60	40	40	0	0	0	0	0	0	0	0	0	0	0	0
6	Guangdong province	man	1958	52	junior college	15	NO	NO	NO	47000	61000	2	12	20	10	30000	20000	8	6	2	8	NO	NO	2	3	3	2000	42	Private limited liability company	3	0	1	88	90	10	10	2	0	0	0	0	0	0	0	0	0	0	0	300
35	Zhejiang Province	man	1970	40	junior college	15	NO	NO	NO	200000	200000	2	6	100	50			6	2	1	0	NO	NO	5	6	6	1996	26	Private limited liability company	5		3	51		49		0		0		0		0		0		0		300
60	Beijing	man	1972	38	postgraduate	19	NO	YES	NO	0	120100	5	21	30	10	50000	1000	6	4	2	12	NO	NO	7	7	9	2003	31	Private limited liability company	2	1	0	51	51	0	0	49	49	0	0	0	0	0	0	0	0	0	0	1000
25	Guangxi	man	1953	57	junior college	15	the Communist Party of China (CPC）	0	NO	200000	500000	5	15	20	5	20000	20000	8	6	2	8	NO	NO	6	6	6	2003	50	company limited by shares	4	1	0	25	25	0	0	75	75	0	0	0	0	0	0	0	0	0	0
117	Shaanxi Province	man	1966	44	postgraduate	19	the Communist Party of China (CPC）	0	NO	300000	250000	4	10	18	15	10000	10000	4	3	2	0	NO	NO	5	5	4	1998	32	Private limited liability company	2	0	1	60	60	40	40	0	0	0	0	0	0	0	0	0	0	0	0
147	Beijing	man	1965	45	undergraduate	16	NO	YES	NO	150000	150000	4	20	26	11	50000	60000	4	2	1	0	NO	YES	6	6	6	1997	32	partnership	3	2	1	15	10		0		10		50		0		30		0		0
64	Shanghai	man	1985	25	junior college	15	NO	NO	NO	120000	100000	5	10	20	10	20000	30000	10	1	1	12	NO	NO	5	5	5	2001	16	company limited by shares	4	1		48	48	0	0	22	22	30	30	0	0	0	0	0	0	0	0	500
13	Liaoning province	man	1956	54	senior high school	12	the Communist Party of China (CPC）	0		50000	50000	8	6	12	10	0	20000	8	4	2	10			4	3	3	1996	40	Private limited liability company	4	1	4	40	40	60	60	0	0	0	0	0	0	0	0	0	0	0	0	7500
1032	Chongqing	man	1953	57	senior high school	12	NO	YES	NO	30000	50000	3	6	160	12	20000	10000	8	7	2	7	NO	NO	5	5	5	1993	40	individual proprietorship	1	1	0	100	100	0	0	0	0	0	0	0	0	0	0	0	0	0	0	50
7	Chongqing	man	1972	38	postgraduate	19	NO	NO		30000	50000	4	2	10	8	20000	10000	10	1	0.5	6	Taoism	YES	5	10	10	2003	31	individual proprietorship	2		2	25	25	25	25	25	25	0	0	0	0	0	0	0	0	25	25	100
100	Sichuan province	man	1958	52	elementary school	9	NO	YES	NO	200000	50000	5	10	50	30	20000	150000	5	3	1	8	Buddhism	YES	2	2	4	1998	40	individual proprietorship	3	1	3	100		100		0		0		0		0		0		0
85	Anhui Province	man	1970	40	junior college	15	the Communist Party of China (CPC）	0	NO	30000	50000	13	8	15	15	20000	40000	7	2	2	13	Buddhism		4	4	5	2009	39	Private limited liability company	2	1	2	90	90	10	10	0	0	0	0	0	0	0	0	0	0	0	0	2008
17	Chongqing	woman	1970	40	junior college	15	NO	NO	NO	100000	50000	5	30	45	15	50000	100000	10	2	2	10	NO	NO	4	3	3	2006	36	Private limited liability company	2		1	50	50	50	50	0	0	0	0	0	0	0	0	0	0	0	0	300
1	Heilongjiang Province	man	1960	50	postgraduate	19	Democratic Party	0	NO	50000	50000	3	20	30	20	0	100000	5	2	1	0	NO	NO	5	5	5	2001	41	individual proprietorship	0	0	0	100		0		0		0		0		0		0		0		200
3	Guangdong province	man	1953	57	junior college	15	the Communist Party of China (CPC）	0	NO	100000	50000	2	50	60	20	30000	30000	8	2	1	10	NO	NO	3	5	5	1999	46	Private limited liability company	2	1	1	80	70	20	30	0	0	0	0	0	0	0	0	0	0	0	0
169	Jiangxi province	man	1967	43	junior college	15	the Communist Party of China (CPC）	0	NO	60000	30000	4	5	8	4	5000	2000	12	4	2	6	NO	NO	5	4	6	2007	40	Private limited liability company	4		1	76	76	0	0	24	24	0	0	0	0	0	0	0	0	0	0	355
53	Hebei province	man	1959	51	senior high school	12		NO	NO	30000	30000	5	6	20	18	10000	10000	8	4	1	10	NO	NO	3	3	3	1995	36	Private limited liability company	3	1	1	100	100	0	0	0	0	0	0	0	0	0	0	0	0	0	0	200
33	Jilin province	man	1966	44	senior high school	12	the Communist Party of China (CPC）	0	NO	10000	20000	4	5	8	7	10000	20000	8	3	1	12	NO	NO	3	4	6	1999	33	Private limited liability company	3	1	3	80	80	20		0		0		0		0		0		0		160
23	Shanghai	man	1976	34	undergraduate	16	NO	YES	NO	10000	20000	3	10	25	15	30000	20000	8	6	2	8	Buddhism		5	5	5	1999	23	Private limited liability company	1	0	0	100	100	0	0	0	0	0	0	0	0	0	0	0	0	0	0	600
111	Shaanxi Province	man	1967	43	junior college	15	NO	YES	NO	3000	10000	3	15	20	15	20000	80000	8	2	2	8	NO	NO	6	4	5	2000	33	company limited by shares	3	1	2	100	100	0	0	0	0	0	0	0	0	0	0	0	0	0	0	300
73	Beijing	woman	1962	48	postgraduate	19	the Communist Party of China (CPC）	0	NO	10000	10000	3	10	15	5	20000	10000	5	3	1	8	Buddhism		6	6	6	1999	37	company limited by shares	2	1	2	60		40		0		0		0		0		0		0		100
24	Hubei Province	man	1956	54	undergraduate	16	NO	NO	NO	20000	10000	3	5	6	3	1000	10000	3	0	4	8	NO	NO	10	10	10	1996	40	Private limited liability company	1	1	0	100	20	0		0		0		0		0		0		0		500
36	Hunan province	man	1958	52	junior college	15	NO	NO	NO	10000	10000	5	5	8	4	4000	10000	10	4	2	8	Buddhism	NO	6	6	6	2000	42	Private limited liability company	3	1	1	92	92	0	0	8	8	0	0	0	0	0	0	0	0	0	0	1000
4	Beijing	man	1968	42	junior college	15	NO	NO		20000	10000	4	10	18	8	70000	10000	3	3	2	0	NO	NO	5	5	7	2000	32	Private limited liability company	2	1	2	50	50	30	30	20	20	0	0	0	0	0	0	0	0	0	0	500
63	Shandong province	man	1959	51	junior college	15	the Communist Party of China (CPC）	0	NO	7000	10000	3	20	30	10	50000	30000	6	2	1	7	NO	NO	6	6	7	2000	41	partnership	3	1	0	51	51															70
2026	Henan province	man	1964	46	junior college	15	the Communist Party of China (CPC）	0	NO	10000	10000		2.1	5	0.1			10	0	0	8	NO	NO	3	3	4	2008	44	partnership	4	1		50	50	0	0	50	50	0	0	0	0	0	0	0	0	0	0	500
1048	Shanghai	man	1963	47	senior high school	12	NO	NO	NO	15000	5000	5	4	10	8			10	2	2	7	Buddhism		9	7	7	1989	26		1	1		100	100	0	0	0	0	0	0	0	0	0	0	0	0	0	0	2
15	Liaoning province	man	1970	40	senior high school	12	NO	YES	NO	2000	5000	3	3	5	2	10000	5000	5	2	1	13	NO	NO	5	4	6	2009	39	Private limited liability company	1	0	0	100	100	0	0	0	0	0	0	0	0	0	0	0	0	0	0	800
1008	Sichuan province	man	1965	45	senior high school	12	Democratic Party	0		15000	5000	5	4	15	6	10000	5000	5	2	1	8	Buddhism		8	6	5			individual proprietorship
683	Jiangsu province	man	1958	52	junior college	15	NO	YES	NO	3000	3000	6	10	50	5	20000	30000	10	2	2	10	NO	NO	5	6	7	1995	37	individual proprietorship	1	0	0	100	100	0	0	0	0	0	0	0	0	0	0	0	0	0	0	50
494	Liaoning province	woman	1967	43	undergraduate	16	the Communist Party of China (CPC）	0	NO	5000	3000	2	3	6	5	10000	20000	5	2	1	8	NO	NO	3	3	3	2008	41	Private limited liability company	1	1		100	35	0		0		0		0		0		0		0
9	Beijing	woman	1987	23	junior college	15	the Communist Party of China (CPC）	0	NO	2000	2000	5	10	15	10	40000	60000	8	3	2	11	Buddhism	NO	7	6	8	2005	18	company limited by shares	2	1	0	50	50	0	0	50	50	0	0	0	0	0	0	0	0	0	0	1000
20	Shaanxi Province	man	1965	45	senior high school	12	NO	YES		0	2000	4	2	3	2			8	0	0	0	NO	NO				2009	44	Private limited liability company	2	1	1	67	67	33	33	0	0	0	0	0	0	0	0	0	0	0	0	60
30	Hunan province	man	1966	44	undergraduate	16	the Communist Party of China (CPC）	0	NO	1000	1000	3	3	8	5	10000	20000	7	2	2	10	NO	NO	5	5	9	2005	39	Private limited liability company	2		1	50	50	50	50	0	0	0	0	0	0	0	0	0	0	0	0	50
32	Hunan province	man	1965	45	senior high school	12	the Communist Party of China (CPC）	0	NO	800	1000	3	3	4	2	8000	12000	5	2	0	7	NO	NO	7	7	7	2007	42	Private limited liability company	3	1	2	60	60	10	10	0	0	0	0	0	0	0	0	0	0	30	30	50
20	Jilin province	woman			senior high school	12	NO	NO	NO	1000	1000	4	3	6	5	10000	10000	10	1	1	11	NO	NO	8	8	8	2002		Private limited liability company	2	0	1	85	85	15	15	0	0	0	0	0	0	0	0	0	0	0	0	100
331	Jiangsu province	man	1957	53	senior high school	12		NO	NO	5000	600	3	10	12	6	5000	7000	9	5	2	8	NO	NO	7	6	5			Private limited liability company	1	1		100	100	0	0	0	0	0	0	0	0	0	0	0	0	0	0	100
39	Yunnan Province	man	1971	39	junior high school	9	the Communist Party of China (CPC）	0	NO	500	500	6	5	7	4	3000	3000	10	2	0	12	Buddhism	NO	4	4	4	2000	29	Private limited liability company	4	1	1	80		0		0		0		0		0		20		0		10
33	Ningxia	man	1976	34	postgraduate	19	Democratic Party	NO	NO	130000	125000	4	60	80	3	13000	10000	6	6	2	10	NO	NO	3	2	5	1999	23	Private limited liability company	2	1	2	70	70		9													1400
5	Zhejiang Province	man	1956	54	senior high school	12	the Communist Party of China (CPC）	0	NO	428000	455000	7	26	36		50000	50000	8	4	2	10	NO	NO	3	3	3	1999	43	company limited by shares	6	1	0
226	Jilin province	woman	1981	29	undergraduate	16	the Communist Party of China (CPC）	0	NO	62000	72000	2	12	14	10	30000	20000	8	2	2	12	NO	NO	4	4	4	1997	16	Private limited liability company	1	1	0	75	75	0	0	0	0	0	0	0	0	25	25	0	0	0	0	166
3	Guizhou province	man	1968	42	undergraduate	16	NO	0	NO	65000	31100	5						10	6	2	6	NO	NO				2002	34	Private limited liability company	2	1		97	97	3	3	0	0	0	0	0	0	0	0	0	0	0	0	2000
1025	Shaanxi Province	man	1970	40	junior college	15	NO	YES	NO	3000	10000	4	7.2	9	4.5	20000	15000	4	10	2	8	Buddhism		5	6	5	2002	32	company limited by shares	3	1	2	57	60	43	40	0	0	0	0	0	0	0	0	0	0	0	0	105
659	Jiangsu province	man	1966	44	junior college	15	the Communist Party of China (CPC）	0	NO	100000	200000	3	30	30	20	20000	20000	6	4	2	12	NO	NO	3	5	5	2005	39	Private limited liability company	2	0	1	75	75	25	25	0	0	0	0	0	0	0	0	0	0	0	0	600
3007	Henan province	man	1965	45	junior college	15	NO	YES	NO	40000	42000	1	5	25	10		40000	8	4	2	10	NO	NO	4	4	4	2005	40	individual proprietorship		1	0	100	100	0	0	0	0	0	0	0	0	0	0	0	0	0	0	2000
55	Hubei Province	man	1954	56	junior college	15	the Communist Party of China (CPC）	0	NO	250000	380000	4	38	41	3.8	5000	10000	8	4.5	1	8	NO	NO	3	6	6	1999	45	Private limited liability company	12	0	2	21.8	21.8	0	0	78.2	78.2	0	0	0	0	0	0	0	0	0	0	2668
44	Hebei province	man	1960	50	senior high school	12	the Communist Party of China (CPC）	0	NO	66000	73000	4	1.2	2.6	1	2000	8000	10	3	3	8	NO	NO	7	6	4	2007	47	Private limited liability company	2	1	2	100	100	0	0	0	0	0	0	0	0	0	0	0	0	0	0	100
1002	Jilin province	man	1959	51	junior college	15	Democratic Party	YES		30000	20000							7	2	2	0	NO	NO				1998	39	Private limited liability company				100	100	0	0	0	0	0	0	0	0	0	0	0	0	0	0	308
94	Shanghai	man	1953	57	undergraduate	16	the Communist Party of China (CPC）	0	NO	14000	4000	3	18					5	2	1	0	NO	NO	6	6	5	2003	50	Private limited liability company	15	1	0	48		0		52		0		0		0		0		0		900
24	Liaoning province	man	1958	52	senior high school	12	NO	NO	NO	0	2000	3	10	13	3	1000	2000	6	1	1	3	NO	NO	7	7	6	2008	50	Private limited liability company	1		0	100	100	0	0	0	0	0	0	0	0	0	0	0	0	0	0	10
178	Shanghai	man	1970	40	junior college	15	NO	YES	NO	60000	50000	5	18	18	9	40000	20000	10	5	3	6	NO	NO	8	8	8	2001	31	Private limited liability company	2	0	1	90	90	10	10	0	0	0	0	0	0	0	0	0	0	0	0	900
172	Shanghai	man	1953	57	junior college	15	NO	0	NO	80000	120000	1	8			30000	10000	8	3	5	8	Christian		5	3	5	1992	39	Private limited liability company	5	1	1	100	70	0	30	0	0	0	0	0	0	0	0	0	0	0	0	10
9	Xinjiang	man	1962	48	senior high school	12	the Communist Party of China (CPC）	0	NO	40000	20000	4	3	10	5	20000		8	2	1	7	Buddhism		7	6	10	2006	44	Private limited liability company	3	0	2	50	50	50	50	0	0	0	0	0	0	0	0	0	0	0	0	120
46	Hunan province	man	1952	58	senior high school	12	the Communist Party of China (CPC）	0	party branch secretary	40000	50000	4	3	5	6	2000	5000	10	2	2	10	NO	NO	3	3	3	2005	53	individual proprietorship	1	1	1	100	100	0	0	0	0	0	0	0	0	0	0	0	0	0	0	800
1013	Guizhou province	man	1950	60	senior high school	12	NO	NO	NO	100000	50000	4	10	20	6	20000	30000	8	4	1	11	NO	NO	5	5	5	2003	53	Private limited liability company	3	1	1	44	44	44	44	0	0	0	0	0	0	0	0	0	0	12	12	2000
707	Xinjiang	man	1970	40	postgraduate	19	the Communist Party of China (CPC）	0	NO	20000	50000	4	50	65	25	150000	100000	8	4	2	5	NO	NO	5	4	4	2000	30	Private limited liability company	2	1	1	80	80	0	0	20	20	0	0	0	0	0	0	0	0	0	0	100
210	Shanghai	woman					NO	0	NO	50000	35000	4	20	35		50000	20000	8	3	2	6	Buddhism	YES	5	8	9	1998		Private limited liability company	5	1	1	60	80															100
1031	Henan province	man	1954	56	junior high school	9	NO	NO		1000	5000	5	10	10	3	3000	20000	10	5	1	8			6	6	7	1996	42	individual proprietorship		1		80		20		0		0		0		0		0		0		500
43	Hubei Province	woman	1971	39	senior high school	12	the Communist Party of China (CPC）	0	NO	500	500	6	5	5	5	10000	20000	8	2	2	12	NO	YES	8	10	10	2005	34	individual proprietorship				100	100	0	0	0	0	0	0	0	0	0	0	0	0	0	0	15
1010	Guizhou province	man	1962	48	senior high school	12	the Communist Party of China (CPC）	0	NO	550000	600000	4	15	30	10	50000	50000	8	5	1	10	Buddhism		5	4	7	2004	42	Private limited liability company	3	0	2	55	43	0		45	35	0		0		0		0		0		5772
646	Jiangsu province	man	1955	55	undergraduate	16	the Communist Party of China (CPC）	0	NO	5000	12000	2	2	3	2	1500	2000	8	1	1	10	NO	NO	9	9	9	2004	49	Private limited liability company	2		0	90	90	10	10	0	0	0	0	0	0	0	0	0	0	0	0	300
8	Guangdong province	man	1969	41	senior high school	12	NO	NO	NO	40000	38600	3	10	13	4	2800	3600	9	2	0	13	NO	NO	5	5	6	2006	37	partnership	3	1	3	18	18	0	0	82	82	0	0	0	0	0	0	0	0	0	0	300
9	Qinghai Province	man	1965	45	senior high school	12	NO	0	NO	68000	60000	5	10	13	8	30000	30000	12	4	1	7		NO	3	5	8	1997	32	Private limited liability company	2	1	1	98		0		2	1	0		0		0		0		0		1101.8
120	Shaanxi Province	man	1961	49	junior college	15	the Communist Party of China (CPC）	0	NO	20000	30000	4	3	8	7	10000	0	0	0	0	0	NO	NO	3	4	5	1990	29	Private limited liability company	2	1	1																	80
29	Hunan province	man	1963	47	senior high school	12	NO	NO	NO	80000	95000	5	15	20	12	8000	15000	7	6	3	8	Buddhism		7	7	8	2003	40	Private limited liability company	2	1	1			1	1													535
4	Shandong province	man	1966	44			NO	0	NO	6000	8000	6	2	3	2		10000	4	4	1	0						2002	36	Private limited liability company	2	1		80		20		0		0		0		0		0		0
1008	Guangdong province	man	1958	52	senior high school	12	the Communist Party of China (CPC）	0		8000	4000	4	20	26	20	30000	50000	7	4	2	7	NO	YES	7	8	7	2001	43	Private limited liability company	2	1	2	50	50	0	0	50	50	0	0	0	0	0	0	0	0	0	0	400
27	Qinghai Province	woman	1964	46	junior college	15	the Communist Party of China (CPC）	0		1000	2000	2	1	3		5000	6000	6	1	1	0	NO	NO	6	6	6	2002	38	Private limited liability company	3	1	1									80	20
1010	Hunan province	man	1969	41	senior high school	12	the Communist Party of China (CPC）	0	NO	120000	200000	4	30	1620	20	80000	80000	4	5	2	10	NO	NO	5	5	5	2001	32	Private limited liability company	4		3	61	61	39	39	0	0	0	0	0	0	0	0	0	0	0	0	4000
161	Guizhou province	man	1972	38	junior college	15	NO	YES	NO	2000	1500	3	2	5	4	6000	5000	8	1	2	10	NO	NO	8	6	8	2003	31	Private limited liability company	4	1	0	25	25	0	0	75	75	0	0	0	0	0	0	0	0	0	0	30
224	Shanghai	woman	1955	55	junior high school	9	NO	YES	NO	400749	77250	2	24	30	23	80000	10000	10	2	1	11	NO	NO	6	3	3	1997	42	partnership	2	1	1	80	90	20	10	0	0	0	0	0	0	0	0	0	0	0	0	600
551	Fujian Province	man	1950	60	senior high school	12	the Communist Party of China (CPC）	0	NO	3000000	2000000	4	10	20	8	40000	40000	8	2	0	8	Taoism	YES	2	2	3			Private limited liability company	2	1	1	80	80	20	20	0	0	0	0	0	0	0	0	0	0	0	0	11499
1005	Liaoning province	woman	1974	36	undergraduate	16	NO	YES	NO	2000	7000	4	0	0	0	0	0	10	4	2	8	NO	NO	6	6	6	2001	27	Private limited liability company	4	1	3	25	25	75	75	0	0	0	0	0	0	0	0	0	0	0	0	200
695	Xinjiang	man	1964	46	junior college	15	NO	0	NO	1000	1000	2	10	13	10	6000	4000	8	2	3	11	NO	NO	7	7	8	2009	45	Private limited liability company	2	0	0	70	70	0	0	30	30	0	0	0	0	0	0	0	0	0	0	140
36	Chongqing	man	1966	44	undergraduate	16	the Communist Party of China (CPC）	0		18000	20000	5	6	10	5	10000	30000	8	6	2	8	NO	NO	5	5	6	2001	35	company limited by shares	2	1	1	51	51	14	14	35	35	0	0	0	0	0	0	0	0	0	0	30
128	Jiangsu province	man	1965	45	junior college	15	the Communist Party of China (CPC）	0	NO	100000	120000	5	10	23	12	20000	30000	10	3	2	6	NO	NO	5	5	9	2001	36	Private limited liability company	1	4	0	0	0	0	0	0	0	0	30	75	45	25	25	0	0	0	0	2077
1009	Tianjin	man	1984	26	undergraduate	16	NO	0	NO	32000	26000	4	12	20	15	50000	30000	8	4	4	8	NO	NO	3	3	3	1994	10	Private limited liability company	2	0	1	90	90	10	10	0	0	0	0	0	0	0	0	0	0	0	0
1029	Shandong province	man	1957	53	senior high school	12	the Communist Party of China (CPC）	0	NO	30000	30000	3	5	7	3	3000	6000	5	1	1	17	NO	NO	5	7	7			Private limited liability company	5	1	1	30	50	0	0	70	50	0	0	0	0	0	0	0	0	0	0	100
11	Zhejiang Province	man	1965	45	junior college	15	the Communist Party of China (CPC）	0	NO	50000	30000	3	10	20	10	20000	40000	7	3	1	9	NO	NO	3	3	3	1999	34	Private limited liability company	2	1	2	25	25	50	50	25	25	0	0	0	0	0	0	0	0	0	0	100
33	Heilongjiang Province	man	1962	48	senior high school	12	NO	NO	NO	70000	30000	3	0	50	30	10000	100000	8	4	2	10	NO	NO	5	6	8	1995	33	individual proprietorship	1	0	0	100	100	0	0	0	0	0	0	0	0	0	0	0	0	0	0	100
8	Shandong province	man	1962	48	senior high school	12	NO	NO	NO	6000	3000	3	4	5	4	10000	10000	8	2	1	0	NO	NO	8	10	10	2004	42	company limited by shares	2	1	2	50	50	50	50	0	0	0	0	0	0	0	0	0	0	0	0
460	Tianjin	man	1964	46	junior high school	9	NO	YES	NO	2000	3000	3	3	10	3	10000	10000	8	4	2	10	NO	NO	8	8	8	2004	40	Private limited liability company	2		1	60	60	40	40	0	0	0	0	0	0	0	0	0	0	0	0	50
152	Jiangsu province	man	1957	53	senior high school	12	the Communist Party of China (CPC）	0	Deputy secretary of party branch	30000	20000	3	5	15	10	15000	20000	12	3	2	7	NO	NO	4	5	5	1996	39	partnership	3	2	2	18	68	0	22	82	10	0	0	0	0	0	0	0	0	0	0	150
70	Sichuan province	woman	1972	38	postgraduate	19	NO	YES	NO	150000	50000	4	5	10	6	10000	50000	6	2	1	8	NO	NO	9	8	8	1999	27	Private limited liability company	2	1	1	60	60	40	40	0	0	0	0	0	0	0	0	0	0	0	0	100
42	Heilongjiang Province	man	1978	32	undergraduate	16		YES	NO	1000	2000	5	3	4	3			9	2	2	7	NO	NO	6	6	5	2007	29	Private limited liability company	1	1	1
26	Shandong province	man	1962	48	undergraduate	16	NO	0	NO	100000	50000	5	100	120	30	100000	50000	8	2	2	8	NO	YES	5	6	6	1997	35	Private limited liability company	3	1	2	88	65	12	35	0	0	0	0	0	0	0	0	0	0	0	0	80
12	Guangdong province	man	1963	47	undergraduate	16	the Communist Party of China (CPC）	0	NO	5000	8000	5	20	80	13		60000	13	0	2	8	NO	NO	3	3	5	1994	31	individual proprietorship		1		100	100	0	0	0	0	0	0	0	0	0	0	0	0	0	0	100
40	Chongqing	man	1973	37	postgraduate	19	Democratic Party	0	NO	10000	12000	3	10	15	10	6000	40000	8	7	3	6	NO	NO	6	6	6	2007	34	Private limited liability company	2		1	51	51	49	49	0	0	0	0	0	0	0	0	0	0	0	0	1
1004	Anhui Province	man	1965	45	junior college	15	NO	NO		500000	500000							5	5	6	6	Buddhism	NO	1	5	5	1998	33	company limited by shares	2		2			1	1													3130
1067	Jiangsu province	man	1964	46	senior high school	12	NO	YES	NO	5000	5000	6	3	5	3	10000	20000	7	1.5	8.5	7	NO	NO	8	9	9	1993	29	company limited by shares	4	0	3	25	25	75	75	0	0	0	0	0	0	0	0	0	0	0	0	100
207	Tianjin	man	1973	37	junior college	15	NO	NO	NO	800000	600000	3	10	13	8	20000	20000	6	3	1	8	NO	NO	3	3	4	1998	25	Private limited liability company	42	0	4	51	2.7	6	0.2	43	1.4	0		0		0		0		0		1048
5	Liaoning province	man	1949	61	senior high school	12	the Communist Party of China (CPC）	0		200000	200000	3	20	25	10	20000	20000	4	2	1	0	NO	NO				1996	47	Private limited liability company	2	1	1	75	75	25	25	0	0	0	0	0	0	0	0	0	0	0	0	1280
38	Shanxi Province	woman	1963	47	junior college	15	NO	NO	NO	110000	70000	3	3	5	3	10000	20000	6	3	2	13	NO	NO	4	6	6	2003	40	company limited by shares	2	1	0	85	60	0	0	15	25	0	15	0	0	0	0	0	0	0	0	100
18	Gansu province	man	1967	43	undergraduate	16	Democratic Party	0		250000	180000	4	10	20	15	10000	30000	7	2	2	13	NO	NO	7	5	4	1996	29	Private limited liability company	5	1	2	75	75	20	20	5	5	0	0	0	0	0	0	0	0	0	0	10
1035	Guangdong province	man	1974	36	senior high school	12	NO	YES	NO	10000	10000	5	10	20	10	50000	50000	4	2	2	10	NO	NO	7	7	3	2005	31	Private limited liability company	2	1	1
89	Sichuan province	woman	1957	53	senior high school	12		NO	NO	60000	30000	6	2	20	5	2000	30000	10	0	0	12	NO	NO	8	3	6	2004	47	partnership			2	90	90	10	10	0	0	0	0	0	0	0	0	0	0	0	0
4	Guangdong province	man	1961	49	senior high school	12	NO	NO	NO	30000	20000	3	8	15	12			10	2	1	0			5	5	5	1992	31	company limited by shares		1			0		0		0		0	47.3	47.37	52.63	52.63		0		0	380
212	Shaanxi Province	man	1968	42	postgraduate	19	NO	NO	NO	50000	30000	2		8	8	10000	20000	4	7	4	9	NO	NO	4	4	4	2003	35	partnership	1	0	0	80	80	20	20	0	0	0	0	0	0	0	0	0	0	0	0
10	Inner Mongolia	man	1963	47	postgraduate	19	the Communist Party of China (CPC）	0	NO	120000	160000	2	6	10	8	20000	20000	8	2	2	8	NO	NO	6	4	6	2003	40	Private limited liability company	16	1	1	49	52	0	0	51	48	0	0	0	0	0	0	0	0	0	0	685
631	Jiangsu province	man	1963	47	undergraduate	16	the Communist Party of China (CPC）	0	NO	200000	100000	3	20	40	30	200000	100000	4	2	2	16	NO	NO	5	5	4	1997	34	Private limited liability company	3	0	1	61	61	23	23	16	16	0	0	0	0	0	0	0	0	0	0	1000
13	Shaanxi Province	man	1972	38	undergraduate	16	NO	YES	NO	300000	100000	5	10	10	6	10000	40000	12	2	1	7	NO	NO	5	5	5	2005	33	Private limited liability company	4	1	0	63	63	0	0	37	37	0	0	0	0	0	0	0	0	0	0
29	Shandong province	man	1968	42	junior college	15	NO	NO	NO	100000	100000	4	5	10	6	30000	30000	8	4	4	8	NO	NO	3	3	6	1993	25	individual proprietorship	3	1	3	20	50	80	50	0	0	0	0	0	0	0	0	0	0	0	0	50
30	Yunnan Province	man	1963	47	undergraduate	16	the Communist Party of China (CPC）	0		120000	100000	3	5	10	6	10000	20000	5	3	1	8	NO	NO	8	8	8	1997	34	company limited by shares	2		1	60	60	40	40	0	0	0	0	0	0	0	0	0	0	0	0	2113
59	Hebei province	man	1954	56	junior college	15	the Communist Party of China (CPC）	0		110000	20000	6	4	20		50000	50000	6	2	1	15	Buddhism		5	4	7	2000	46	Private limited liability company	2		1	70	70	30	30	0	0	0	0	0	0	0	0	0	0	0	0	80
1021	Guangdong province	man	1981	29	junior college	15	NO	0	NO	0	10000	3	12	14	6	10000	10000	12	2	3	7		NO	3	6	8	2005	24	individual proprietorship	1	0	1	100	100	0	0	0	0	0	0	0	0	0	0	0	0	0	0	1000
24	Guizhou province	man	1960	50	junior college	15	Democratic Party	0	NO	10000	10000	2	15	25	10	50000	50000	7	2	2	13	NO	YES	5	5	4	1993	33	Private limited liability company	3	1	2	50	50	50	50	0	0	0	0	0	0	0	0	0	0	0	0	50
14	Beijing	man	1976	34	senior high school	12	NO	NO	NO	0	2000	3	5	10	3	20000	10000	10	4	2	7	NO	NO	7	7	7	2007	31	Private limited liability company	2	1	2	80																30
575	Fujian Province	man	1968	42	senior high school	12	NO	0	NO	8000	6000	4	2	10	8	5000	10000	4	4	3	8	NO	NO	7	3	7	2002	34	Private limited liability company	2	1	1	60	60	40	40	0	0	0	0	0	0	0	0	0	0	0	0	50
43	Liaoning province	man	1967	43	junior college	15	NO	NO	NO	10000	20000	3	20	30	10	30000	20000	8	3	1	8	NO	NO	7	7	7	2005	38	individual proprietorship	1	0	0	100	100	0	0	0	0	0	0	0	0	0	0	0	0	0	0	170
15	Guizhou province	man	1972	38	junior college	15	NO	NO	NO	50000	150000	3	2.4	6	5	20000	30000	5	3	4	12	NO	NO	5	5	5	2002	30	Private limited liability company	5	1	5	80	80	20	20	0	0	0	0	0	0	0	0	0	0	0	0	800
10	Hunan province	man	1969	41	senior high school	12	NO	YES	NO	1500	3000	3	5	16	5	20000	10000	7	4	2	10	Buddhism	YES	7	7	10	1998	29	Private limited liability company	3	0	2	50	50	50	50	0	0	0	0	0	0	0	0	0	0	0	0	20
1032	Tianjin	man	1965	45	undergraduate	16	NO	NO	NO	20710000	1000000	3	50	80	28	30000	100000	8	6	4	6	NO	NO	3	3	3	1997	32	Private limited liability company	2	1	1	80	60.25	20	39.75	0	0	0	0	0	0	0	0	0	0	0	0	1000
17	Henan province	woman	1965	45	senior high school	12		0	NO	2000	2200	4		8			30000	6	2	0	0	Buddhism		4	3	3	1996	31	individual proprietorship	1			100	100	0	0	0	0	0	0	0	0	0	0	0	0	0	0	10
11	Inner Mongolia	man	1967	43	postgraduate	19	NO	0	NO	50000	30000	3	10	17	8	12500	27600	8	6	2	8	NO	NO	5	4	3	1994	27	company limited by shares	4	1	0	51	51	0	0	49	49	0	0	0	0	0	0	0	0	0	0	412
210	Tianjin	man	1973	37	senior high school	12	NO	YES	NO	2600	21000	3	5	10	4	5000	5000	6	4	2	8	NO	NO	6	6	9	2003	30	Private limited liability company	2	0	1	90	90	10	10	0	0	0	0	0	0	0	0	0	0	0	0	90
70	Beijing	woman	1972	38	undergraduate	16	NO	0	NO	80000	40000							7	4	5	6	NO	NO	6	6	6	2002	30	Private limited liability company	0		0	50	100		0		0		0		0		0		0		0	50
30	Ningxia	man	1960	50	junior college	15	the Communist Party of China (CPC）	0	NO	150000	120000	4	3	10	8	30000	20000	10	2	1	8	Mohammedanism		3	3	3	1996	36	Private limited liability company	3	1	2	80	80	20	20	0	0	0	0	0	0	0	0	0	0	0	0	1000
207	Jiangxi province	man	1970	40	junior college	15	the Communist Party of China (CPC）	0	NO	132000	29800	8	24	30	27	21000	60000	7	3	2	8	NO	NO	3	2	3			Private limited liability company	1	1	0	0	0	0	0	25	25	0	0	75	75	0	0	0	0	0	0	1200
29	Guangdong province	man	1955	55	senior high school	12	the Communist Party of China (CPC）	0	NO	40000	50000	4	5	15		30000	20000	8	2	1	13			5	5	5	1993	38	partnership	23	1	1	60	60	40	40	0	0	0	0	0	0	0	0	0	0	0	0
524	Jiangsu province	man	1964	46	senior high school	12	NO	YES	NO	5000	5000	3	2	5	4			5	3	1	0	NO	NO	6	6	7	2007	43	individual proprietorship	1			100	100	0	0	0	0	0	0	0	0	0	0	0	0	0	0	30
1015	Sichuan province	man	1967	43	junior college	15	Democratic Party	YES	NO	3000	3000	1	6	11	9	10000	30000	3	3	3	12	Buddhism					2004	37	company limited by shares	2	2	1	20	20	0	0	0	0	0	0	0	0	80	80	0	0	0	0	120
42	Liaoning province	man	1951	59	junior high school	9	the Communist Party of China (CPC）	0	NO	3000	1000	5	3	6	2	10000	8000	7	3	1	6	NO	NO	3	4	4	2007	56	individual proprietorship	1			100	100	0	0	0	0	0	0	0	0	0	0	0	0	0	0	300
26	Guizhou province	man	1974	36	junior college	15	NO	YES	NO	90000	30000	6	10	23	17			5	1	0	8	NO	NO	6	8	9	2003	29	Private limited liability company	2	1	1	30	65	70	35	0	0	0	0	0	0	0	0	0	0	0	0
19	Liaoning province	man	1947	63	elementary school	9	the Communist Party of China (CPC）	0	party branch secretary	10000000	12000000	6	100	130	40	200000	200000	5	2	1	0	NO	NO	1	1	1	1995	48	Private limited liability company	3	1	3	30	30	70	70	0	0	0	0	0	0	0	0	0	0	0	0	6
211	Tianjin	man	1958	52	junior college	15	NO	NO	NO	30000	43000	6	7.8	50	25	20000	50000	8	2	1	8	NO	NO	3	3	3	1996	38	Private limited liability company	2	0	0	90	90	0	0	10	10	0	0	0	0	0	0	0	0	0	0	50
1011	Shandong province	man	1963	47	undergraduate	16	NO	NO	NO	500000	300000	4	8	15	10	20000	20000	2	4	1	8	NO	NO	2	2	3	1994	31	Private limited liability company	2	0	1	96	7	4		0		0		0		0		0		0		500
14	Hainan Province	man	1970	40	senior high school	12	Democratic Party	NO	NO	13000	15000	9	4	15	14	110000	30000	9	1	1	8	Taoism		7	7	7	2002	32	Private limited liability company	10	1	2	60	60	40	40	0	0	0	0	0	0	0	0	0	0	0	0	100
319	Fujian Province	man	1963	47	senior high school	12	the Communist Party of China (CPC）	0	NO	380000	50000							8	2	2	8	Buddhism		3	3	3	2002	39	Private limited liability company	5	1	4																	3000
37	Jilin province	man	1974	36	undergraduate	16	NO	NO	NO	1000	1000	3	5	10	6	10000	10000	10	1	2	7	NO	NO	4	5	7	2003	29	Private limited liability company	2		1	0	0	100	100	0	0	0	0	0	0	0	0	0	0	0	0	10
1506	Yunnan Province	man	1955	55	junior college	15	the Communist Party of China (CPC）	0	NO	235720	115210	4	100	120	7		25000	15	1	1	7	NO	NO	2	1	4	2004	49	Private limited liability company	3	1	0	81	91.36	0	0	19	8.64	0	0	0	0	0	0	0	0	0	0	271.97
1009	Guizhou province	woman	1966	44	senior high school	12	NO	NO	NO	3000	4200	2	4	12	5	12000	18000	12	2	2	8	NO	NO	2	2	3	2000	34	Private limited liability company	2		1	60	60	40	40	0	0	0	0	0	0	0	0	0	0	0	0	51.8
757	Sichuan province	man	1971	39	undergraduate	16	NO	YES		5000	3600	4	10	15	5	30000	20000	3	3	1	1	NO	NO	6	6	6	2006	35	Private limited liability company	3	0	2	60	60	40	40	0	0	0	0	0	0	0	0	0	0	0	0	100
30	Heilongjiang Province	man	1973	37	junior college	15	NO	YES	NO	70000	190000	6	0	50	20	10000	60000	11	1	1	11	NO	NO	2	2	2	2005	32	Private limited liability company	3	0		95	95	5	5	0	0	0	0	0	0	0	0	0	0	0	0	500
8	Jilin province	man	1980	30	junior college	15	NO	YES	NO	100000	80000	5	10	30	28	40000	50000	6	2	2	0	NO	NO	7	7	7	1998	18	Private limited liability company			3	20	20	80	80	0	0	0	0	0	0	0	0	0	0	0	0	526
24	Guangdong province	man	1972	38	senior high school	12	Democratic Party	0	NO	5000	2000	5	4	9	8	20000	1000	10	3	1	10	NO	NO	7	7	9	2003	31	individual proprietorship	1	1	1	100	100	0	0	0	0	0	0	0	0	0	0	0	0	0	0	10
2	Xinjiang	man	1959	51	junior college	15	the Communist Party of China (CPC）	0	NO	12000	18000	4	7	10	5	30000	20000	8	6	4	6	NO	NO	7	7	7	2007	48	Private limited liability company	1		0	100	100	0	0	0	0	0	0	0	0	0	0	0	0	0	0	50
2005	Henan province	man	1958	52	senior high school	12	the Communist Party of China (CPC）	0	NO	20000	25000	5	5	20	5	10000	20000	6	3	1	7	NO	NO	8	7	8	2002	44	Private limited liability company			9	100	100	0	0	0	0	0	0	0	0	0	0	0	0	0	0
15	Inner Mongolia	man	1962	48	junior college		NO	NO	NO	18000	20000	2	6	11	10	10000	30000	4	6	4	6	NO	NO	7	7	7	2001	39	Private limited liability company	2	1	2							2	2			72	72					1572.44
27	Hubei Province	man	1962	48	junior college	15	the Communist Party of China (CPC）	0	NO	1500	1000	4	4	8	6	10000	20000	2	6	2	14	NO	YES	5	5	5	2003	41	Private limited liability company	3	0	2	90	90	10	10	0	0	0	0	0	0	0	0	0	0	0	0	50
1	Guangdong province	man	1970	40	senior high school	12	NO	NO	NO	8000	6000	4	12	15	6	9000	18000	10	2	0	12	NO	NO	3	6	8	2002	32	individual proprietorship	1	1	0	100	100	0	0	0	0	0	0	0	0	0	0	0	0	0	0	10
49	Shanghai	man	1964	46	junior college	15	the Communist Party of China (CPC）	0	NO	2000000	600000	3	200	230	60	100000	150000	6	3	2	13	NO	NO	2	2	3	2000	36	Private limited liability company	3	0	2	33	33	67	67	0	0	0	0	0	0	0	0	0	0	0	0	100
131	Beijing	man	1967	43	undergraduate	16		0	NO	200000	80000	4	7	18	12	30000	40000	8	3.5	1.5	11	NO		7	3	3	2000	33	Private limited liability company	2	1	0	50	50	50	50	0	0	0	0	0	0	0	0	0	0	0	0	380
18	Hubei Province	man	1965	45	junior college	15	NO	NO	NO	2000	2000	3	6	9	3	8000	22000	7	2	1	8	NO	NO	7	7	8	2007	42	Private limited liability company	2		1	80	80	20	20	0	0	0	0	0	0	0	0	0	0	0	0	50
6	Xinjiang	man	1972	38	undergraduate	16	the Communist Party of China (CPC）	0	NO	6000	1000	4	3	7	4	5000	5000	6	3	1	14	NO	NO	7	6	7	2003	31	Private limited liability company		2		0	0	0	0	0	0	0	0	100	100	0	0	0	0	0	0	61.7
13	Anhui Province	woman	1964	46	junior college	15	NO	NO	NO	600000	650000	4	20	25	20	50000	100000	8	4	1	11	NO	NO	7	6	6	2006	42	Private limited liability company	2		1	40	40	60	60	0	0	0	0	0	0	0	0	0	0	0	0	5000
1027	Henan province	man	1969	41	junior college	15	the Communist Party of China (CPC）	0	NO	20500	17630	4	15	100	46	320000	140000	13	3	2	6	Buddhism		6	6	6	1998	29	Private limited liability company	2	1	1	69	69	31	31	0	0	0	0	0	0	0	0	0	0	0	0	500
10	Guangdong province	man	1962	48	undergraduate	16	NO	NO	NO	100000	200000	4	12	17	13	21000	10000	6	3	1	14	NO	NO	3	4	3	1991	29	company limited by shares	3	1	0	70	70	0	0	30	30	0	0	0	0	0	0	0	0	0	0	7957
2	Guangdong province	man	1977	33	senior high school	12	NO	NO	NO	12000	13800	3	10	15	7	6000	8000	6	4	0	14	NO	NO	6	6	6	2006	29	individual proprietorship	1	1	0	100	100	0	0	0	0	0	0	0	0	0	0	0	0	0	0	600
418	Tianjin	man	1981	29	senior high school	12	NO	NO	NO	200	200	3	2	5	3	16000	2000	10	2	1	11	NO	NO	9	9	9	2002	21	individual proprietorship	1			100	100	0	0	0	0	0	0	0	0	0	0	0	0	0	0	5
13	Hainan Province	man	1971	39	junior college	15	NO	NO	NO	500000	400000	10	12	100	100	200000	200000	6	6	3	6	Buddhism		3	3	5	1994	23	Private limited liability company	2	0	1	40	40	60	60	0	0	0	0	0	0	0	0	0	0	0	0	200
33	Hebei province	man	1960	50	senior high school	12	the Communist Party of China (CPC）	0	NO	50000	120000	4	8	20	10	10000	50000	10	3	1.5	8.5	NO	NO	4	3	5	2008	48	Private limited liability company	3	1	0	60	90	0	0	40	10	0	0	0	0	0	0	0	0	0	0	500
15	Beijing	woman	1956	54	undergraduate	16	NO	0	NO	50000	100000	5	12	30		30000	20000	4	1	2	6	NO	NO	6	9	9	1993	37	Private limited liability company	2	1	1	50	50	50	50	0	0	0	0	0	0	0	0	0	0	0	0
6	Hebei province	man	1968	42	junior college	15		0		100000	80000	4	2	8	5		20000	10	4	2	8		NO				1989	21	Private limited liability company	3	1	1	51		49		0		0		0		0		0		0		1000
315	Fujian Province	man	1957	53	junior college	15	NO	YES	NO	170000	50000	8	12	150	80	200000	120000	8	3	1	12	NO	NO	6	6	6	1992	35	Private limited liability company	2	0	1	70	70	30	30	0	0	0	0	0	0	0	0	0	0	0	0	1666
10	Beijing	woman	1971	39	postgraduate	19	Democratic Party	0	NO	100000	50000	5	10	30	25	100000	50000	8	2	1	6	NO	NO	8	5	5	2001	30	Private limited liability company	29	1	1	25		25		0		0		50		0		0		0		100
19	Qinghai Province	man	1970	40	senior high school	12	NO	YES	NO	30000	30000	3	2	3	2.7	3000	3000	8	2	2	10	Buddhism		7	6	9	2003	33	company limited by shares	4	1	3	25	25	75	75	0	0	0	0	0	0	0	0	0	0	0	0	2
67	Hebei province	man	1968	42	senior high school	12	the Communist Party of China (CPC）	0		20000	30000							7	4	3	8	NO	NO	3	3	5	2007	39	individual proprietorship
17	Guangdong province	man	1953	57	junior high school	9	NO	NO	NO	0	30000	3						8	3	1	8	Buddhism		6	5	4			Private limited liability company		1
15	Liaoning province	man	1969	41	undergraduate	16	the Communist Party of China (CPC）	0	NO	20000	20000	2				250000	20000	4	3	1	8	Buddhism	NO	2	3	2	1990	21	individual proprietorship	0	0	0	100	100	0	0	0	0	0	0	0	0	0	0	0	0	0	0	20
38	Shandong province	man	1973	37	junior college	15	Democratic Party	YES	NO	10000	20000	4	5	10	7	30000	40000	6	2	2	8	Buddhism	YES	5	5	6	2001	28	Private limited liability company	3	1	2	33	33	33	33													30
40	Shanghai	man	1958	52	junior college	15	the Communist Party of China (CPC）	0	NO	20000	20000	2	6	10	4	10000	5000	4	8	4	8	NO	NO	5	5	6	2004	46	individual proprietorship	1	1	0	100	100	0	0	0	0	0	0	0	0	0	0	0	0	0	0	200
13	Guangdong province	man	1949	61	junior high school	9	NO	0	NO	20000	20000	4	5	7	4	8000	10000	3	2	1	0	Buddhism		7	7	7	2005	56	partnership	2		0
1058	Sichuan province	man	1953	57	junior high school	9		YES		30000	20000	4	10	20	15	20000	30000	10	2	1	8	NO	NO	5	7	7	1996	43	Private limited liability company	5	1	4	50	30	50	70	0	0	0	0	0	0	0	0	0	0	0	0	50
28	Qinghai Province	woman	1968	42	senior high school	12	NO	YES	NO	338	20000	2	1	1.3	3	6000	20000	7	0	1	4	NO	NO	6	3	7	2002	34	Private limited liability company	2	1										50	50							50
64	Sichuan province	woman	1968	42	senior high school	12	NO	YES	NO	30000	20000	3	3	4	2	2000	18000	10	5	1	8	NO	NO	9	9	9	2006	38	individual proprietorship	1	1	0	100	100	0	0	0	0	0	0	0	0	0	0	0	0	0	0	30
768	Sichuan province	man	1957	53	senior high school	12	the Communist Party of China (CPC）	0		300000	20000	5		120	30	100000	20000	9	2	1	12			2	2	1	1991	34	Private limited liability company	2	1	1	95	95	5	5	0	0	0	0	0	0	0	0	0	0	0	0	30
45	Hunan province	man	1969	41	junior college	15		NO	NO	5000	10000	4	2	5	3	10000	10000	8	4	2	10	Buddhism					2001	32	Private limited liability company	2	1	1	94	98	6	2	0	0	0	0	0	0	0	0	0	0	0	0	500
18	Beijing	man	1955	55	junior college	15	NO	YES	NO	10000	10000	6	20	50	10	20000	50000	0	2	1	0	NO	YES	5	6	8	2000	45	partnership				100		0		0		0		0		0		0		0
7	Hebei province	man	1953	57	junior college	15	the Communist Party of China (CPC）	0		15000	10000	2	3	4				10	2	2	10	NO	NO	7	9	7	1998	45	company limited by shares	2	2	1	60	60	27	27	0	0	0	0	13	13	0	0	0	0	0	0	791
348	Jiangsu province	man	1975	35	junior college	15	the Communist Party of China (CPC）	0	Deputy secretary of party branch	10000	10000	5	20	80	10	5000	5000	6	3	3	12		YES	5	5	6	1995	20	individual proprietorship	3	1	3
120	Shandong province	man	1958	52	senior high school	12	the Communist Party of China (CPC）	0	NO	10000	5000	4	20	20	6	30000	20000	4	2	1	1	NO	NO	6	6	6	2000	42	individual proprietorship				100	100	0	0	0	0	0	0	0	0	0	0	0	0	0	0
1024	Guangdong province	man	1969	41	senior high school	12	NO	YES	NO	1000	3000	6	12	15	10	10000	10000	10	2	3	9	NO	NO	7	7	7	1998	29	individual proprietorship	1	0	0	100	100	0	0	0	0	0	0	0	0	0	0	0	0	0	0	200
1015	Heilongjiang Province	woman	1962	48	junior college	15	the Communist Party of China (CPC）	0	NO	2000	3000	3	12	12	10		60000	5	2	1	0	NO	NO	7	7	7	2000	38	individual proprietorship	0	0	0	100		0		0		0		0		0		0		0		50
1013	Heilongjiang Province	man	1957	53	senior high school	12	NO	YES	NO	2000	3000	2	8	10	6		20000	5	2	1	0	other	NO	8	8	8	1989	32	individual proprietorship	1	1	1	100	100	0	0	0	0	0	0	0	0	0	0	0	0	0	0	30
6	Shandong province	man	1965	45	junior college	15	NO	YES	NO	2000	3000	3	20	25	6	10000	15000	10	4	2	8	NO	NO	5	6	7			individual proprietorship				100	100	0	0	0	0	0	0	0	0	0	0	0	0	0	0
36	Heilongjiang Province	woman	1963	47	senior high school	12	the Communist Party of China (CPC）	0	NO	2000	3000	3	0	50	25	10000	50000	8	3	3	10	NO	NO	2	3	8	2004	41	individual proprietorship	1	0	0	100	100	0	0	0	0	0	0	0	0	0	0	0	0	0	0	100
707	Jiangsu province	man	1954	56	junior high school	9	NO	YES	NO	5000	2000	8	6	20	6	20000	20000	8	2	2	10	NO	NO	5	5	5	1999	45	Private limited liability company	1	1	0	100	80	0	0	0	20	0	0	0	0	0	0	0	0	0	0	50
52	Shandong province	man	1970	40	undergraduate	16	the Communist Party of China (CPC）	0	NO	1000	2000	4	5	8	4	5000	6000	13	2	0.5	8.5	NO	NO	3	3	5	2003	33	Private limited liability company	2	0	1	65	65	35	35	0	0	0	0	0	0	0	0	0	0	0	0	50
1005	Shaanxi Province	man	1951	59	senior high school	12	NO	NO	NO	4000	2000	2	2.4	4.8	3	4000	4000	12	2	2	5	Christian		3	3	3			Private limited liability company	4	0	3	100	50	0	0	0	50	0	0	0	0	0	0	0	0	0	0	50
1011	Heilongjiang Province	woman	1970	40	senior high school	12	NO	YES	NO	1000	2000	4	10	10	8		60000	4	2	1	0	other	NO	9	9	9	1991	21	individual proprietorship				100		0		0		0		0		0		0		0		100
2007	Henan province	man	1973	37	senior high school	12	NO	YES	NO	10000	2000	4	2	10	8	2000	30000	4	4	1	15	NO	NO	6	4	6	2005	32	Private limited liability company	15	1	2	60	60	40	40	0	0	0	0	0	0	0	0	0	0	0	0	200
1017	Heilongjiang Province	woman	1971	39	undergraduate	16	NO	NO	NO	2000	2000	4	20	30	10		50000	5	2	1	0	NO	NO	7	7	7	1991	20	individual proprietorship				100		0		0		0		0		0		0		0		100
771	Sichuan province	man	1974	36	senior high school	12		0		2000	1500	5	2	3	3	8000	6000	6	3	2	13		NO				2001	27	Private limited liability company
33	Hainan Province	woman	1986	24	undergraduate	16	the Communist Party of China (CPC）	0	NO	800	1200	6	1	5	4	6600	8000	8	6	3	7	NO	NO	7	7	5	2008	22	Private limited liability company	2	0	0	50	50	0	0	50	50	0	0	0	0	0	0	0	0	0	0	500
7	Liaoning province	man	1971	39	undergraduate	16	NO	NO	NO	500	1000							4	1	1	10	NO	NO	5	5	5	1990	19	individual proprietorship	0	0	0	100	100	0	0	0	0	0	0	0	0	0	0	0	0	0	0	10
188	Jiangxi province	man	1954	56	senior high school	12	the Communist Party of China (CPC）	0	NO	2000	1000	4	8	12	8	5000	20000	8	5	1	10	NO	NO	5	5	5	2002	48	Private limited liability company	2			60	60															10
176	Jiangsu province	woman	1970	40	junior high school	9	NO	NO	NO	0	1000	4	3	8	4	0	10000	8	2	2	8	NO		6	8	8	2008	38	partnership	1	1	1	50	50	50	50	0	0	0	0	0	0	0	0	0	0	0	0	50
305	Inner Mongolia	woman	1961	49	senior high school	12	NO	NO	NO	0	1000	3	4	6	3	15000	15000	8	2	4	10	NO	NO	6	6	7	2006	45	Private limited liability company	1	0	0	100	100	0	0	0	0	0	0	0	0	0	0	0	0	0	0	50
421	Tianjin	woman	1968	42	senior high school	12	NO	NO	NO	200	200	3	2	4	2	5000	1000	13	2	1	8	NO	NO	9	9	10	2002	34	individual proprietorship	1			100	100	0	0	0	0	0	0	0	0	0	0	0	0	0	0	10
42	Hubei Province	man	1959	51	senior high school	12	NO	0	NO	1000	200	5	2	4	6		5000	8	4	2	10	NO	NO	9	9	9	2002	43	Private limited liability company	2		1	10	10	90	90	0	0	0	0	0	0	0	0	0	0	0	0	50
403	Yunnan Province	man	1985	25	junior college	15	the Communist Party of China (CPC）	0	NO	100	200	1	2	4	2	700	3600	10	3	2	9	Buddhism		9	9	8	2008	23	Private limited liability company	2	0	1	80	20															80
402	Yunnan Province	woman	1965	45	senior high school	12	the Communist Party of China (CPC）	0	NO	100	200	2	2	5	4	9000	24000	4	2	2	8	NO	NO	9	9	8	2008	43	company limited by shares	2	0	1	80	80	20	20	0	0	0	0	0	0	0	0	0	0	0	0	80
693	Xinjiang	man	1972	38	junior college	15	NO	NO	NO	200	100	2	3	5		1000	2000	4	3	1	8	NO	NO	8	8	8	2009	37	partnership	3	0	0	70	70	0	0	30	30	0	0	0	0	0	0	0	0	0	0	100
1072	Jiangsu province	man	1964	46	junior college	15	NO	NO	NO	20000	40000	4	5	10	4	5000	10000	9	3	2	10	NO	NO	5	5	5	2001	37	Private limited liability company	2	0	1	50	50	50	50	0	0	0	0	0	0	0	0	0	0	0	0	50
1011	Tianjin	man	1970	40	undergraduate	16	NO	YES	NO	30000	50000	4	15	30	20	50000	50000	2	1	2	10	NO	NO	5	5	8	1997	27	Private limited liability company	2	2	1	98	98	2	2	0	0	0	0	0	0	0	0	0	0	0	0	800
12	Heilongjiang Province	man	1964	46	junior college	15	the Communist Party of China (CPC）	0	party branch secretary	200000	60000	3	12	20	8	20000	20000	8	2	4	10	NO	NO	5	4	6	1992	28	partnership	4	1	0	96	87	0	0	4	13	0	0	0	0	0	0	0	0	0	0	1200
1020	Hunan province	man	1970	40	junior college	15	NO	NO	NO	25000	11000	2	10	18	4	20000	20000	4	2	3	8	NO	NO	8	8	8	2001	31	Private limited liability company	3	1	2
23	Guangdong province	man	1966	44	junior college	15	NO	0	NO	50000	10000	4	2	15	10	70000	30000	5	5	2	12	NO	NO	5	5	6	2000	34	individual proprietorship		1		100	100	0	0	0	0	0	0	0	0	0	0	0	0	0	0
538	Heilongjiang Province	man	1970	40	junior college	15	NO	YES	NO	500	1000	2	1	1	1.2	10000	2000	10	2	1	11	Buddhism		8	10	10	2006	36	Private limited liability company	2		1	60	60	40	40	0	0	0	0	0	0	0	0	0	0	0	0
44	Hunan province	man	1967	43	undergraduate	16	the Communist Party of China (CPC）	0	NO	300000	450000	3	15	20	12	10000	20000	10	5	2	7	NO	NO	6	7	8	1996	29	Private limited liability company	13	0	0	45	45	0	0	55	55	0	0	0	0	0	0	0	0	0	0	5000
1003	Qinghai Province	man	1966	44	postgraduate	19	Democratic Party	0	NO	485000	1273400	6	40	50	30	50000	50000	5	7	2	10	NO	NO	1	2	3	1995	29	Private limited liability company	6	0	0	100	60	0	40	0	0	0	0	0	0	0	0	0	0	0	0
538	Jiangsu province	man	1979	31	junior high school	9	NO	NO	NO	0	500	3	5	9	3			8	3	0	8	NO	NO	6	5	8	2008	29	Private limited liability company	1	1		70	70	0	0	30	30	0	0	0	0	0	0	0	0	0	0	400
12	Inner Mongolia	man	1964	46	junior college	15	the Communist Party of China (CPC）	0	NO	300000	260000	5	20	30	12	50000	20000	8	4	4	8	NO	NO	2	2	2	1993	29	Private limited liability company	3	1	2	80	80	20	20	0	0	0	0	0	0	0	0	0	0	0	0	1000
1023	Henan province	man	1969	41	senior high school	12	NO	YES	NO	20000	5000	3	3	5	4	2000	3000	10	2	2	8	NO	NO	5	5	5	2004	35	Private limited liability company	2	1	1	0	0	65	65	35	35	0	0	0	0	0	0	0	0	0	0	200
1010	Chongqing	man	1963	47	junior college	15	NO	NO	NO	185000	120000	4	5	10	5	10000	20000	6	3	1	14	NO	NO	3	5	6	1992	29	Private limited liability company	3		3	92	92	8	8	0	0	0	0	0	0	0	0	0	0	0	0	826
24	Hainan Province	man	1972	38	junior high school	9	NO	YES	NO	5000	8000	2	15	23	8	30000	20000	8	2	2	8	NO	YES	8	7	10	2008	36	partnership	2	0	0	95	95	0	0	5	5	0	0	0	0	0	0	0	0	0	0	180
8	Xinjiang	man	1965	45	undergraduate	16	the Communist Party of China (CPC）	0	NO	10000	30000	5	20	40	10	30000	30000	6	4	1	7	NO	NO	3	4	6	2005	40	company limited by shares	0	1	0	0	0	0	0	0	0	0	0	100	100	0	0	0	0	0	0	1200
453	Tianjin	man	1965	45	senior high school	12	NO	YES	NO	4000	5000	3	5	10	3	10000	15000	8	4	2	10	NO	NO	6	6	8	2001	36	individual proprietorship	1			100	100	0	0	0	0	0	0	0	0	0	0	0	0	0	0	20
30	Hubei Province	woman	1973	37	junior college	15	NO	YES	NO	200	500	3	2	10	4	4000	8000	9	2	5	8	NO	NO	5	6	6			Private limited liability company	2	0	2	51	51	49	49	0	0	0	0	0	0	0	0	0	0	0	0	10
3	Jilin province	woman	1964	46	undergraduate	16	the Communist Party of China (CPC）	0		5500	1500	2	3	5	5	5000	5000	5	3	1	15	Buddhism	NO	3	1	1	2000	36	company limited by shares	2	1		93	93	0	0	7	7	0	0	0	0	0	0	0	0	0	0
15	Jilin province	man	1968	42	undergraduate	16	NO	YES	NO	180000	90000	4	30	30	20	50000	100000	10	2	1	11	NO	NO	3	4	2	1991	23	individual proprietorship	1	1		100	100	0	0	0	0	0	0	0	0	0	0	0	0	0	0	100
8	Zhejiang Province	man	1966	44	senior high school	12	NO	0	NO	80000	150000	3	50	80	40	250000	100000	7	1	2	8	Buddhism	NO	3	3	4	2004	38	Private limited liability company	3	1	1	20	20	30	30	50	50	0	0	0	0	0	0	0	0	0	0	200
7	Gansu province	man	1956	54	junior college	15	the Communist Party of China (CPC）	0	NO	80000	40000	5	30	40	10	20000	50000	10	3	1	10	NO	NO	2	4	8	1998	42	Private limited liability company	1	1	1	80	80	20	20	0	0	0	0	0	0	0	0	0	0	0	0
1047	Shandong province	man	1952	58	undergraduate	16	NO	NO	NO	20000	20000	4	200	200	20	30000	60000	12	2	3	7	NO	NO	3	3	3	1995	43	individual proprietorship	1	1	1	100	100	0	0	0	0	0	0	0	0	0	0	0	0	0	0	1200
172	Jiangsu province	man	1961	49	senior high school	12	NO	NO	NO	3000	2000	3	8	10	6	5000	15000	8	2	3	8	NO	NO	7	7	7	2005	44	Private limited liability company	1	1	0	100	100	0	0	0	0	0	0	0	0	0	0	0	0	0	0	20
11	Qinghai Province	man	1980	30	senior high school	12	NO	YES	NO	50000	35000	10	6	20	7	40000	30000	8	3	2	9	Mohammedanism		6	5	6	2007	27	Private limited liability company	2	1	2	70	70	30	30	0	0	0	0	0	0	0	0	0	0	0	0	567
125	Shanghai	man	1963	47	undergraduate	16	NO	YES	NO	100000	200000	3	30	50	15			5	3	2	6	NO	NO	5	5	6	1997	34	company limited by shares	1	1	1	90		10		0		0		0		0		0		0
317	Fujian Province	man	1963	47	senior high school	12	the Communist Party of China (CPC）	0	NO	150000	100000	3	4	8	7		10000	8	1	1	0	NO	NO	4	4	4	1997	34	Private limited liability company	40		1	50	42	0	0	50	58	0	0	0	0	0	0	0	0	0	0	300
1034	Chongqing	woman	1971	39	junior high school	9	the Communist Party of China (CPC）	0		15000	4000	10	1	18	4		20000	8	2	2	12	Buddhism		7	5	5			individual proprietorship		1	5	55	55	45	45	0	0	0	0	0	0	0	0	0	0	0	0	10
1	Shanxi Province	man	1963	47	senior high school	12		0	NO	600000	300000	4	10	15	10	20000	50000	7	2	5	10	NO		4	4	5	2003	40	Private limited liability company	3	1
301	Fujian Province	man	1962	48	junior college	15	the Communist Party of China (CPC）	0	NO	50000	60000	5	3	10	3	6000		9	2	1	12	Buddhism	YES	3	3	4	2000	38	Private limited liability company	2	1	1	62	62	38	38	0	0	0	0	0	0	0	0	0	0	0	0	100
846	Heilongjiang Province	man	1955	55	junior college	15	the Communist Party of China (CPC）	0	NO	30000	30000	3	3	5	3	10000	20000	6	2	1	1	NO	NO	5	5	7	2005	50	Private limited liability company	49	0	0	51	51	0	0	49	49	0	0	0	0	0	0	0	0	0	0	53
26	Jilin province	man	1970	40	junior college	15	the Communist Party of China (CPC）	0	NO	50000	50000	3	60	80	20	50000	40000	8	2	4	10	NO	NO	8	7	9	2002	32	partnership	2	1	0	51	51	0	0	0	0	0	0	0	0	49	49	0	0	0	0	800
1025	Henan province	man	1964	46	senior high school	12		YES		2000	500	3	5	5	2	5000	15000	6	4	1	8			8	8	9	2001	37	partnership	2	1		70		0		30		0		0		0		0		0		110
414	Yunnan Province	man	1968	42	undergraduate	16	the Communist Party of China (CPC）	0	NO	100400	5000	3						0	0	0	0	Buddhism	NO	6	8	7	1997	29	Private limited liability company	20	6	20	15	15	50	50	35	35	0	0	0	0	0	0	0	0	0	0	300
23	Zhejiang Province	man	1961	49	senior high school	12	the Communist Party of China (CPC）	0	NO	50000	30000	3	3	10	5	10000	40000	8	3	2	8	NO	NO	6	8	7	1998	37	Private limited liability company	3	1	3	50	50	50	50	0	0	0	0	0	0	0	0	0	0	0	0	500
27	Guangxi	man	1972	38	senior high school	12	NO	YES	NO	68000	125000	5	12	18	6	10000	15000	6	7	2	9	Taoism	NO	7	6	8	2004	32	Private limited liability company	2	1	1	85	85	15	15	0	0	0	0	0	0	0	0	0	0	0	0	2100
18	Chongqing	man	1974	36	undergraduate	16	Democratic Party	NO	NO	20000	8000	3	25	30	11	12000	21000	8	3	1	12	Buddhism		5	5	4	2001	27	Private limited liability company	3		1	60	60	30	30	10	10	0	0	0	0	0	0	0	0	0	0	60
666	Jiangsu province	woman	1963	47	senior high school	12	NO	YES	NO	7500	20000	3	10	28	7	10000	30000	12	5	1	6	NO	NO	5	5	5	2002	39	individual proprietorship	4	0	4	60	60	40	40	0	0	0	0	0	0	0	0	0	0	0	0	30
9	Beijing	man	1964	46	undergraduate	16	Democratic Party	NO	NO	138000	200000	3	10	20	19	50000	90000	12	2	1	9	NO	NO	5	6	4	1998	34	Private limited liability company	2	1	0	50	50	0	0	15	15	35	35	0	0	0	0	0	0	0	0	2000
29	Guizhou province	man	1948	62	senior high school	12	the Communist Party of China (CPC）	0	NO	50000	30000	2	10	10	6	10000	5000	6	2	1	15	NO	NO	6	6	6	1994	46	company limited by shares	48	0	0	8	8	0	0	92	92	0	0	0	0	0	0	0	0	0	0	480
35	Hunan province	man	1952	58	senior high school	12	the Communist Party of China (CPC）	0	NO	2500	1000	6	5	11	5	20000	30000	8	4	2	10	NO	NO	4	5	5	2003	51	individual proprietorship	1	1	0	100	100	0	0	0	0	0	0	0	0	0	0	0	0	0	0	50
750	Sichuan province	man	1961	49	senior high school	12	NO	YES	NO	8000	1000	3	3	4	2	1000	3000	8	1.5	1.5	13	NO	NO	7	7	7	2005	44	individual proprietorship		1	1	100	100	0	0	0	0	0	0	0	0	0	0	0	0	0	0	80
36	Shandong province	man	1961	49	junior college	15	the Communist Party of China (CPC）	0	NO	0	1000	4	1	10	7	60000	10000	12	2	1	9	NO	NO	5	4	8	2008	47	Private limited liability company	3		2	60	60	20	20	20	20	0	0	0	0	0	0	0	0	0	0	500
59	Sichuan province	man	1971	39	senior high school	12	NO	YES	NO	1500	400	3	5	9	7	20000	20000	10	3	1	10	NO	NO	6	6	6	1997	26	Private limited liability company	1			100	100	0	0	0	0	0	0	0	0	0	0	0	0	0	0	10
19	Hainan Province	man	1981	29	junior college	15	NO	YES	NO	200	200	0	3	3	3	23000	5000	9	5	2	8	NO	NO	7	8	10	2008	27	Private limited liability company	1	0	0	100	95	0		0		0		0		0		0		0		8
3	Hunan province	man	1963	47	junior college	15	the Communist Party of China (CPC）	0	NO	60000	110000	3	12	20	10	20000	30000	10	2	2	8	NO	NO	5	5	5			company limited by shares	2	1	1	67	67	0	0	0	0	0	0	0	0	33	33	0	0	0	0	443
1013	Zhejiang Province	man	1953	57	undergraduate	16	the Communist Party of China (CPC）	0	NO	210876	250769	3	25	35	22	66000	50000	8	4	4	8	NO	NO	5	5	4	1996	43	partnership	2	1	1	90	90	10	10	0	0	0	0	0	0	0	0	0	0	0	0	1500
1003	Guizhou province	man	1964	46	junior college	15	NO	YES	NO	4500	5800	4	1.36	5.8	4.5	12000	4000	5	7	2	10	NO	NO	5	7	8	2003	39	Private limited liability company	2		1	41	41	59	59	0	0	0	0	0	0	0	0	0	0	0	0	850
29	Guizhou province	man	1946	64	senior high school	12	NO	YES		20000	20000	3						0	0	0	0						2003	57	Private limited liability company	2		1	65	65	35	35	0	0	0	0	0	0	0	0	0	0	0	0
32	Qinghai Province	man	1971	39	senior high school	12	the Communist Party of China (CPC）	0	NO	15000	200000	5	6	10	6	20000	20000	6	10	2	6	NO	NO	4	5	4	2002	31	Private limited liability company	2		1	98	98			1	1											500
190	Shanghai	man	1967	43	undergraduate	16	NO	0	NO	20000	20000	3	20	50	24	100000	50000	10	5	3	6	NO	YES	4	3	3	1995	28	Private limited liability company	2	1	1	90	90	10	10	0	0	0	0	0	0	0	0	0	0	0	0	50
53	Zhejiang Province	man	1973	37	postgraduate	19	the Communist Party of China (CPC）	0	NO	100000	90000	6						8	4	2	8	NO	YES	6	6	9	2000	27	Private limited liability company	2	1	0	65	65	0	0	35	35	0	0	0	0	0	0	0	0	0	0	50
9	Yunnan Province	man	1969	41	senior high school	12	NO	NO	NO	0	50000	5	8	15	5	20000	20000	4	6	2	12	Buddhism		7	7	7	1997	28	Private limited liability company	3	1	1	51		15
14	Hubei Province	man	1967	43	senior high school	12	NO	NO	NO	20000	10000	3	8	15	4	6000	1000	9	8	1	5	NO	NO	7	5	5	2001	34	Private limited liability company	2	1		86	86	0	0	14	14	0	0	0	0	0	0	0	0	0	0	700
84	Shandong province	woman	1962	48	junior college	15	the Communist Party of China (CPC）	0	NO	0	5000	4	10	10	5	30000	20000	8	4	1	11	NO	NO	6	6	6	2000	38	individual proprietorship	3	1	2	80	80	20	20	0	0	0	0	0	0	0	0	0	0	0	0
57	Hebei province	man	1969	41	senior high school	12	NO	0		0	5000	3		50	10	5000	5000	6	2	1	10	other					2008	39	Private limited liability company	2		1	70	70	30	30	0	0	0	0	0	0	0	0	0	0	0	0	30
314	Inner Mongolia	man	1969	41	junior college	15	NO	NO	NO	1000	1000	3	5	5	3	10000	10000	8	4	4	8	NO	NO	5	5	5	2001	32	Private limited liability company	2	0	0	90	90	0	0	10	10	0	0	0	0	0	0	0	0	0	0	30
10	Shaanxi Province	woman	1982	28	junior college	15	NO	NO	NO	500	500	3	2	3.5	2	500	10000	8	4	1	8	Buddhism					2006	24	Private limited liability company	3	1																		20
37	Zhejiang Province	man	1956	54	junior college	15		YES		8000	30000	3	10	20	5	3000	10000	12	2	3	7	other	NO	6	6	8	1993	37	individual proprietorship	1	2	1	91		9		0		0		0		0		0		0		100
30	Hainan Province	man	1962	48	senior high school	12	NO	NO	NO	5000	3000	7		15	7	30000	30000	10	2	1	6	Buddhism		6	6	6			Private limited liability company	1	0	1	100	50	0	50	0	0	0	0	0	0	0	0	0	0	0	0	3
1002	Shanxi Province	man	1954	56	senior high school	12	Democratic Party	0	NO	20000	30000	5	10	10	2	5000	15000	8	2	2	12	NO	NO	5	5	5	2002	48	Private limited liability company	3	1	2	70	70	30	30	0	0	0	0	0	0	0	0	0	0	0	0	813
1036	Shaanxi Province	man	1960	50	undergraduate	16	the Communist Party of China (CPC）	0	Deputy secretary of party branch	5000	3000	3	2	2	2	5000	5000	10	5	1	8	NO	NO	8	7	7	1998	38	Private limited liability company	4	0	3	52	52	0	0	48	48	0	0	0	0	0	0	0	0	0	0	107
107	Shanghai	man	1960	50	senior high school	12	Democratic Party	0	NO	250000	204000	2						9	5	2	8	NO	NO	4	4	4	1997	37	company limited by shares	290	0	0	51	51	0	0	49	49	0	0	0	0	0	0	0	0	0	0	5000
31	Anhui Province	man	1952	58	undergraduate	16	the Communist Party of China (CPC）	0	NO	100000	80000	1	8	10	5	20000	10000	8	2	1	8	other	NO	5	5	5	2000	48	company limited by shares	3	1	3	42.21	42.21	57.79	57.79	0	0	0	0	0	0	0	0	0	0	0	0	811
306	Fujian Province	man	1971	39	junior college	15	NO	0	NO	2000	6000	3	5	8	5	20000	30000	8	2	1	13	Christian		6	9	10	2006	35	Private limited liability company	1	1	1
2	Guangdong province	man	1967	43	senior high school	12	NO	NO	NO	14000	12000	4	1.2	5	3.5	15000	10000	4	3	1	7	NO	NO	6	6	6	2003	36	partnership	2		0	70	70															70
1008	Zhejiang Province	man	1972	38	senior high school	12	NO	NO		10000	100000	4	5	19	7	30000	40000	5	2	2	0	Buddhism		2	2	2	1997	25	Private limited liability company	2	1	1	50	50	50	50	0	0	0	0	0	0	0	0	0	0	0	0
30	Guangdong province	woman	1957	53	junior college	15	NO	NO	NO	650000	100000	4	16	35	32	40000	20000	10	2	1	11	Buddhism		5	5	4	1991	34	Private limited liability company	3	1	2	47	47	53	53	0	0	0	0	0	0	0	0	0	0	0	0
9	Guangdong province	man	1972	38	senior high school	12	NO	NO	NO	10000	16000	3	12	20	11	9600	0	7	3	0	14	NO	NO	4	5	7	1993	21	individual proprietorship	1	1	0	100	100	0	0	0	0	0	0	0	0	0	0	0	0	0	0	100
1007	Heilongjiang Province	man	1959	51	junior college	15	the Communist Party of China (CPC）	0	party branch secretary	10000	10000	3	6	20	8	9000	50000	6	0	1	8	NO	NO	8	6	6	2001	42	Private limited liability company	2	1	2
18	Yunnan Province	man	1978	32	senior high school	12	NO	YES	NO	9200	11000	4	2	9	1	3500	1800	11	5	2	6	NO	NO	9	9	10	2008	30	individual proprietorship	1	1	0	100	100	0	0	0	0	0	0	0	0	0	0	0	0	0	0	30
627	Zhejiang Province	man	1976	34	undergraduate	16	the Communist Party of China (CPC）	0	NO	300000	1200000	5						0	8	5	2	NO	YES	2	4	4	2003	27	Private limited liability company	2	1	1	90	90	10	10	0	0	0	0	0	0	0	0	0	0	0	0	9980
365	Jiangsu province	woman	1963	47	undergraduate	16	NO	NO	NO	2000	6000	4	20	32	10	60000	40000	2	8	1	10	NO	NO	4	5	9	2001	38	Private limited liability company	4	0	0	80	80	0	0	20	20	0	0	0	0	0	0	0	0	0	0	100
5	Hubei Province	man	1964	46			the Communist Party of China (CPC）	0	NO	2100	2600	3	10	15		20000	20000	3	3	2	7	NO	NO	5	5	6	2005	41	Private limited liability company	2	1	0	60	60															30
7	Shanghai	man	1970	40	junior college	15	the Communist Party of China (CPC）	0	party branch secretary	60000	30000	4	15	28	10	30000	10000	6	4	1	4	NO	NO	3	4	8	2002	32	Private limited liability company	2	0	1	95		5		0		0		0		0		0		0		2140
1012	Guangdong province	man	1959	51	undergraduate	16	NO	NO	NO	80000	20000	4	8	12	8	20000	20000	12	1	2	8	NO	NO	6	10	10	2000	41	Private limited liability company	2	1	2																	60
209	Jilin province	man	1960	50	junior college	15	the Communist Party of China (CPC）	0		130000	220000	3	6	10	8	5000	30000	3	3	2	8	NO	NO	2	2	2	2004	44	company limited by shares	2		2	90	90	10	10	0	0	0	0	0	0	0	0	0	0	0	0
286	Anhui Province	man	1976	34	undergraduate	16	NO	YES	NO	3000	3000	3	8	10	6	20000	20000	4	6	2	6	NO	NO	5	5	9	2006	30	Private limited liability company	3	0	0	70	70	0	0	30	30	0	0	0	0	0	0	0	0	0	0	100
678	Jiangsu province	man	1951	59	senior high school	12	the Communist Party of China (CPC）	0	NO	5000	3500	6	2	30	10	10000	10000	12	3	1	8	NO	NO	6	6	6	1999	48	company limited by shares	2	0	1	80	80	0	0	20	20	0	0	0	0	0	0	0	0	0	0	50
636	Jiangsu province	man	1963	47	undergraduate	16	the Communist Party of China (CPC）	0	NO	100000	50000	4	20	30	10	20000	60000	6	4	2	7	NO	NO	6	6	6	2004	41	Private limited liability company	3		0	50	50	0	0	50	50	0	0	0	0	0	0	0	0	0	0	60
64	Shandong province	man	1960	50	postgraduate	19	the Communist Party of China (CPC）	0	NO	600000	500000	3	20	100	80	300000	500000	2	6	2	6	NO	NO	5	3	2	1999	39	Private limited liability company	3	4
82	Anhui Province	man	1969	41	undergraduate	16	the Communist Party of China (CPC）	0		100000	300000	2	30	50	20	50000	150000	8	4	4	8	NO	NO	6	4	5	2001	32	Private limited liability company	1	5		100	100	0	0	0	0	0	0	0	0	0	0	0	0	0	0	3000
672	Shanxi Province	man	1956	54	junior college	15	NO	NO	NO	200000	300000	4	50	50	20	50000	150000	7	5	2	10	NO	NO	3	4	5			Private limited liability company	2	0	1	60	60	40	40	0	0	0	0	0	0	0	0	0	0	0	0	6300
59	Shanghai	man	1959	51	postgraduate	19	the Communist Party of China (CPC）	0	NO	300000	100000	3	25	40	20	100000	80000	8	3	2	9	Buddhism		6	7	8	2001	42	Private limited liability company	9	3		20	20	0	0	80	80	0	0	0	0	0	0	0	0	0	0	1200
647	Jiangsu province	man	1971	39	undergraduate	16	NO	YES		100000	100000	2	10	20	6	20000	20000	8	4	4	8	NO	NO	6	6	6	1999	28	partnership	3	0	0	50	50	0	0	50	50	0	0	0	0	0	0	0	0	0	0	125
42	Shandong province	man	1956	54	undergraduate	16	NO	0	NO	100000	100000	6	12	20	10	20000	20000	10	4	2	8	NO	NO				2000	44	Private limited liability company	5	1	0	55	55	0	0	45	45	0	0	0	0	0	0	0	0	0	0	1000
41	Shandong province	man	1955	55	undergraduate	16	NO	0	NO	100000	100000	6	12	20	8	20000	20000	1	4	2	8	NO	NO	6	6	6	2000	45	Private limited liability company	5	1	0	54	54	0	0	46	46	0	0	0	0	0	0	0	0	0	0	2000
14	Beijing	man	1961	49	undergraduate	16	Democratic Party	0		100000	100000	2	10	20	10	20000	20000	6	2	2	8	NO	NO	4	4	4	1995	34	Private limited liability company	3		3	75	75	25	25	0	0	0	0	0	0	0	0	0	0	0	0	1210
22	Guangdong province	man	1957	53	senior high school	12	NO	0	NO	50000	50000	5	8	15	8	10000	50000	6	2	1	7	NO	NO	7	8	6	1999	42	Private limited liability company	2		1	80	80	20	20	0	0	0	0	0	0	0	0	0	0	0	0	50
161	Jiangsu province	man	1962	48	postgraduate	19	the Communist Party of China (CPC）	0	NO	20000	50000	2	8	15	10	12000	28000	8	8	2	6	NO	NO	2	2	5	2009	47	Private limited liability company	1	0	0	100	100	0	0	0	0	0	0	0	0	0	0	0	0	0	0	1000
258	Anhui Province	man	1954	56	undergraduate	16	the Communist Party of China (CPC）	0	NO	300000	50000	5	10	20	20	30000	50000	10	3	2	9	NO	NO	3	4	4	2001	47	Private limited liability company	21	2	2	6	6	2	2	8	8	0	0	84	84	0	0	0	0	0	0	3500
29	Shanghai	woman	1949	61	senior high school	12	NO	NO	NO	50000	50000	4	5	150	100	200000	50000	8	2	1	7	NO	NO	6	6	10	1995	46	Private limited liability company	2	0	1	75	75	25	25	0	0	0	0	0	0	0	0	0	0	0	0	100
204	Tianjin	man	1968	42	senior high school	12	NO	0	NO	56000	50000	6	8	15	7	6000	30000	6	4	2	12	NO	NO	3	4	6	2004	36	Private limited liability company	2	0	1	70	70	30	30	0	0	0	0	0	0	0	0	0	0	0	0	500
108	Beijing	man	1957	53	undergraduate	16	the Communist Party of China (CPC）	0	NO	50000	50000	3	20	25	10	10000	30000	7	1	1	13	NO	NO	4	6	8	1997	40	company limited by shares	4	1	1	94.36	98.04	0	0	0	0	0	0	0	0	1.96	1.96	3.68	0	0	0	2040
1402	Fujian Province	man	1972	38	undergraduate	16	the Communist Party of China (CPC）	0	NO	10000	50000	6	10	15	10	60000	40000	6	4	2	12	NO	NO	8	9	9	2000	28	Private limited liability company	2	1	1	90	95	10	5	0	0	0	0	0	0	0	0	0	0	0	0	50
7	Yunnan Province	woman	1971	39	undergraduate	16	NO	NO	NO	60000	50000	3	15	20	5	50000		0	0	0	0	Buddhism		7	7	7	1996	25	individual proprietorship	1	1	1		100		0		0		0		0		0		0		0
1029	Shaanxi Province	man	1959	51	junior college	15	the Communist Party of China (CPC）	0	NO	15490	21800	5	6	10	7	20000	30000	4	8	2	10	NO	NO	5	5	4	1998	39	Private limited liability company	5	1	2	45	51	35	39.9	20	9	0		0		0		0		0		1000
125	Jiangsu province	man	1966	44	undergraduate	16	Democratic Party	0	NO	10000	20000	3	12	20	8	10000	20000	8	2	1	8	Buddhism		6	6	6	1999	33	partnership	2	1	1	75	75	25	25	0	0	0	0	0	0	0	0	0	0	0	0	100
615	Zhejiang Province	man	1951	59	senior high school	12	the Communist Party of China (CPC）	0	Deputy secretary of party branch	20000	20000	2	3	8	3	10000	2000	10	2	2	10	NO	NO	6	6	6			individual proprietorship				100	100	0	0	0	0	0	0	0	0	0	0	0	0	0	0	800
29	Sichuan province	man	1968	42	senior high school	12	NO	YES	NO	0	20000	5	20	25	20	100000	100000	8	8	2	6	NO	NO	2	5	6	2005	37	individual proprietorship		1	1	100	100	0	0	0	0	0	0	0	0	0	0	0	0	0	0	0
570	Fujian Province	man	1970	40	senior high school	12	the Communist Party of China (CPC）	0	NO	10000	15000	3						8	2	2	12	Buddhism	YES	5	5	5	2004	34	partnership	2	1	2	66	66	0	0	0	0	0	0	0	0	0	0	0	0	34	34
1042	Guangdong province	woman	1974	36	junior high school	9	NO	0	NO	10000	10000	4	2.4	6	4			8	3	1	8	NO					2004	30	Private limited liability company	2	1	1
27	Gansu province	man	1964	46	senior high school	12	the Communist Party of China (CPC）	0	NO	20000	10000	2	4	7	1	5000	4000	8	4	1	9	Christian		4	8	8	1996	32	Private limited liability company	1	0	0	100	80	0		0		0		0		0		0		0		800
2027	Henan province	man	1966	44	senior high school	12	NO	NO	NO	50000	10000	3	4	8	3		10000	5	3	0	0	NO	NO	4	4	4	2008	42	partnership	3	1		60	60	0	0	40	40	0	0	0	0	0	0	0	0	0	0	550
2028	Henan province	man	1963	47	senior high school	12		YES		0	10000	3	3	9	3			0	0	0	0	NO	NO	3	4	4	2008	45	partnership	3	1		60	40
766	Sichuan province	man	1953	57	junior high school	9	the Communist Party of China (CPC）	0		30000	10000	4		10	4			10	1	0.5	12.5		NO		5		2002	49	individual proprietorship
16	Hubei Province	man	1962	48	senior high school	12	NO	YES	NO	1800	2500	5	5	8	4	20000	20000	8	3	2	11	NO	NO	8	9	10	2007	45	Private limited liability company	1	1		100	100	0	0	0	0	0	0	0	0	0	0	0	0	0	0	50
6	Guangdong province	man	1967	43	postgraduate	19	the Communist Party of China (CPC）	0	NO	5000	2000	5	10	10	8	2000	1000	8	2	1	9	NO	NO	5	5	5	1995	28	Private limited liability company	4	1	3	25	25	75	75	0	0	0	0	0	0	0	0	0	0	0	0	450
41	Liaoning province	man	1963	47	junior college	15	Democratic Party	0	NO	1000	2000	2	10	20	10	20000	10000	8	2	1	10	NO	NO	5	5	5	1997	34		1		0	100	100	0	0	0	0	0	0	0	0	0	0	0	0	0	0	5
340	Heilongjiang Province	man	1974	36	junior high school	9	NO	YES	NO	2000	2000	4	4	6	5	10000	20000	2	3	3	16	NO	NO	6	6	6	2006	32	Private limited liability company	2		2	51	51	49	49	0	0	0	0	0	0	0	0	0	0	0	0	100
27	Jilin province	woman	1980	30	senior high school	12	NO	YES		2000	2000	4	2	10	4	20000	20000	8	4	0	12	NO	NO				2007	27	Private limited liability company	2	1	1	50	50	50	50	0	0	0	0	0	0	0	0	0	0	0	0	50
1014	Shaanxi Province	man	1956	54	junior high school	9	NO	NO		5000	1000	7	5	26	8	10000	10000	8	4	2	10	NO	NO	6	2	3			Private limited liability company	5	0	4	60	20	40	80	0	0	0	0	0	0	0	0	0	0	0	0	0.5
450	Heilongjiang Province	man	1954	56	senior high school	12	NO	0	NO	2000	1000	3	2	4	5	20000	10000	6	2	1	1	NO	NO	5	5	10	2002	48	Private limited liability company	3	1	2	51	51	49	49	0	0	0	0	0	0	0	0	0	0	0	0	500
43	Henan province	woman	1954	56	senior high school	12		0		0	1000	3	4	6	3	6000	4000	8	1	1	8	NO	NO	5	5	7	1996	42	individual proprietorship	1			100	100	0	0	0	0	0	0	0	0	0	0	0	0	0	0	1
709	Jiangsu province	man	1954	56	senior high school	12	NO	YES	NO	5000	1000	5	5	10	5	10000	10000	8	4	4	8	NO	NO	4	6	5	1992	38	Private limited liability company	1	1	0	100	100	0	0	0	0	0	0	0	0	0	0	0	0	0	0	20
171	Jiangxi province	man	1946	64	undergraduate	16	the Communist Party of China (CPC）	0	NO	1000	1000	5	2	5	4	1000	15000	4	1	2	10	NO	NO	5	4	4	1995	49	partnership	2		1	67	67	33	33	0	0	0	0	0	0	0	0	0	0	0	0	3
238	Jilin province	man	1966	44	undergraduate	16		NO	NO	500	500	3	5	8	4	2000	10000	10	0	0	8	NO	NO	9	8	9	2005	39	Private limited liability company	3	1	2	80	80	20	20	0	0	0	0	0	0	0	0	0	0	0	0	50
26	Shaanxi Province	man	1970	40	undergraduate	16	the Communist Party of China (CPC）	0		200	200	3	2	4	3	1000	3000	4	0.5	1	4	Buddhism	NO	7	7	9	2007	37	individual proprietorship	1		0	100	100	0	0	0	0	0	0	0	0	0	0	0	0	0	0
12	Guangxi	man	1955	55	senior high school	12	the Communist Party of China (CPC）	0	NO	5000	3000	5	4	6	3	3000	2000	8	4	2	8	NO	NO	5	5	5	2008	53	Private limited liability company	2		1	90	90	0	0	10	10	0	0	0	0	0	0	0	0	0	0	60
1003	Sichuan province	man			junior high school	9	NO	NO	NO	2000	3000	5	0	30	15	5000	8000	3	1	1	19	NO	NO	4	4	5	2006		individual proprietorship	1	0	0	100	100	0	0	0	0	0	0	0	0	0	0	0	0	0	0	80
18	Shandong province	man	1968	42	senior high school	12	NO	NO	NO	1500	1500	2	2	5	3	8000	8000	9	4	1	10	NO	NO	7	7	7	2008	40	individual proprietorship	1	0	0	100		0		0		0		0		0		0		0
76	Beijing	man	1963	47	postgraduate	19	the Communist Party of China (CPC）	0	NO	250000	250000	2	50	80	30	70000	80000	10	4	1	7	NO	YES	3	5	6	1997	34	Private limited liability company	3		0	54.5	54.5	0	0	45.5	45.5	0	0	0	0	0	0	0	0	0	0	1000
29	Jilin province	man	1966	44	junior college	15	the Communist Party of China (CPC）	0	NO	12000	14000	4	10	16	10	50000	30000	7	3	5	9	NO	NO	1	2	3	1999	33	Private limited liability company	5	1	1	100	100	0	0	0	0	0	0	0	0	0	0	0	0	0	0	330
14	Qinghai Province	woman	1960	50	senior high school	12	the Communist Party of China (CPC）	0	NO	4760	6000	3	10	50	18	150000	30000	6	6	2	10	NO	NO	3	5	7	1997	37	Private limited liability company	0	1		80	80	20	20	0	0	0	0	0	0	0	0	0	0	0	0	286
632	Jiangsu province	man	1956	54	undergraduate	16	the Communist Party of China (CPC）	0	party branch secretary	2810000	1200000	4	50	60	10	20000	50000	5	3	3	5	NO	NO	2	2	1	2001	45	company limited by shares	35	0	1	45	55	0	0	55	45	0	0	0	0	0	0	0	0	0	0	518
9	Hebei province	woman	1971	39	undergraduate	16	NO	0	NO	1000000	300000	3	15	25	15	100000	50000	8	2	2	12	NO	NO	4	4	4	2001	30	Private limited liability company	3	0	3																	15000
40	Shandong province	man	1965	45			NO	NO	NO	600	700	5	5	6	3	10000	20000	10	3	1	6	NO	NO	8	7	7	2006	41	individual proprietorship			0	100	100	0	0	0	0	0	0	0	0	0	0	0	0	0	0
664	Jiangsu province	man	1972	38	undergraduate	16	NO	NO	NO	40000	50000	4	16	30	6	10000	20000	10	4	2	8	NO		4	4	4	2000	28	individual proprietorship	1	0	0	100	100	0	0	0	0	0	0	0	0	0	0	0	0	0	0	200
41	Liaoning province	man	1953	57	senior high school	12	NO	NO	NO	1000	2000	5	5	10	6	30000	20000	8	3	1	7	NO	NO	7	7	7	2001	48	individual proprietorship	1	0		100	100	0	0	0	0	0	0	0	0	0	0	0	0	0	0	53
154	Jiangsu province	man	1973	37	junior college	15	NO	NO	NO	1000	1000	1	10	15	5	20000	10000	8	2	1	8	NO	NO	4	5	6	2002	29	Private limited liability company	1	0	0	100	100	0	0	0	0	0	0	0	0	0	0	0	0	0	0	108
13	Qinghai Province	man	1978	32	junior high school	9	NO	NO	NO	0	20000	5	3	6	3	3000	10000	10	3	3	8	Mohammedanism		4	4	5	2006	28	Private limited liability company	3	1	3	25	25	75	75	0	0	0	0	0	0	0	0	0	0	0	0	100
1007	Tianjin	man	1958	52	junior college	15	NO	0	NO	2700000	1500000	4	12	15	8	10000	30000	4	8	1	11	NO	NO	3	2	2			Private limited liability company	3	5		42	42	48	48	10	10	0	0	0	0	0	0	0	0	0	0
2	Guangdong province	man	1955	55	junior college	15	NO	NO	NO	5000	5000	2	12	20	20	50000	50000	4	4	0	8	NO	NO	6	6	5	2001	46	Private limited liability company	2	1	1		53		47		0		0		0		0		0		0
5	Guangdong province	man	1956	54	junior high school	9	NO	0	NO	5000	8000	4	5	5	3	5000	5000	6	2	2	14	NO	NO	3	4	6	1998	42	company limited by shares	2	1	1	80	80	20	20	0	0	0	0	0	0	0	0	0	0	0	0
163	Jiangsu province	man	1956	54	senior high school	12	NO	YES	NO	5000	2000	4	8	15	8	10000	20000	10	2	1	8	NO	NO	8	8	8	2007	51	Private limited liability company	2	1	1	60	60	40	40	0	0	0	0	0	0	0	0	0	0	0	0	50
315	Inner Mongolia	man	1966	44	senior high school	12	the Communist Party of China (CPC）	0	NO	1000	2000	4	5	8	3	10000	20000	8	4	2	10	NO	NO	6	7	8	2007	41	Private limited liability company	1	0	0	100	100	0	0	0	0	0	0	0	0	0	0	0	0	0	0	50
45	Henan province	woman	1970	40	junior college	15	NO	NO	NO	0	1000	3	4	6	3	5000	6000	8	0	4	12	NO	NO	5	5	5	2004	34	Private limited liability company	2		1	80	80	20	20	0	0	0	0	0	0	0	0	0	0	0	0	50
87	Sichuan province	man	1963	47	junior college	15	NO	NO	NO	100000	130000	2	5	9	7	10000	10000	4	2	2	0	NO	NO	3	3	2	1996	33	company limited by shares	7	1	2	60	58	10	9	30	33	0	0	0	0	0	0	0	0	0	0	100
282	Anhui Province	woman	1944	66	undergraduate	16	NO	YES	NO	1000	500	2	3	10	10	10000	20000	1	0	1	8	NO	NO	5	4	6	2005	61	Private limited liability company	2	0	1	80	80	20	20	0	0	0	0	0	0	0	0	0	0	0	0	120
1018	Zhejiang Province	man	1968	42	senior high school	12	NO	NO	NO	50000	50000	6	30	50	15	100000	30000	6	1	1	10	Buddhism		6	5	3	1998	30	company limited by shares	2	1	1	90	90	10	10	0	0	0	0	0	0	0	0	0	0	0	0
40	Shandong province	woman	1963	47	junior college	15		NO	NO	3000	5000	3	20	30	10	60000	20000	4	8	4	8	NO	NO	8	6	8	2004	41	company limited by shares	2	1	2	75		25		0		0		0		0		0		0		50
1009	Liaoning province	woman	1968	42	undergraduate	16	the Communist Party of China (CPC）	0	NO	6000	5000	3	12	15	10	80000	20000	5	3	2	8	NO	NO	5	6	6	2004	36	Private limited liability company	2	1	1	80	80	20	20	0	0	0	0	0	0	0	0	0	0	0	0	50
3	Gansu province	man	1976	34	undergraduate	16	NO	YES	NO	40000	10000	3	10	13	11	20000	40000	4	3	1	7	NO	NO		3	5	1997	21	Private limited liability company	2		1	90	90	10	10	0	0	0	0	0	0	0	0	0	0	0	0	5
1008	Hunan province	man	1966	44	undergraduate	16	NO	NO	NO	200000	100000	4	10	30		10000	100000	4	6	2	7	NO	NO	4	6	4	2004	38	Private limited liability company	2		0	50	50	0	0	50	50	0	0	0	0	0	0	0	0	0	0	4000
22	Guangxi	man	1970	40	senior high school	12	the Communist Party of China (CPC）	0	NO	3600	2800	5	5	15	8	20000	20000	8	5	3	8	NO	NO	5	4	6	2005	35	individual proprietorship	1	1	0	100	100	0	0	0	0	0	0	0	0	0	0	0	0	0	0	40
119	Beijing	man	1954	56	junior high school	9	NO	YES	NO	0	1500	5						9	0	0	0	NO	NO	5	5		1996	42	company limited by shares	2	1	1	100	100	0	0	0	0	0	0	0	0	0	0	0	0	0	0	50
82	Sichuan province	man	1965	45	undergraduate	16	Democratic Party	0	NO	200000	170000	5	17	100				2	2	2	0	NO	NO	8	8	7	2002	37	Private limited liability company	2	1	1	90		10		0		0		0		0		0		0		2610
180	Jiangsu province	man	1962	48	undergraduate	16	the Communist Party of China (CPC）	0	NO	10000	10000	3	6	10	8	10000	30000	8	5	1	7	NO	NO	7	8	8	2008	46	company limited by shares	5	0	0	61	61	0	0	39	39	0	0	0	0	0	0	0	0	0	0	120
35	Hainan Province	man	1969	41	undergraduate	16	the Communist Party of China (CPC）	0	NO	30000	20000	3	12	20	8	40000	40000	6	2	1	15	Buddhism		5	6	7	2000	31	Private limited liability company	2	0	1	60	60	40	40	0	0	0	0	0	0	0	0	0	0	0	0	335
662	Jiangsu province	man	1958	52	junior college	15	the Communist Party of China (CPC）	0	NO	6000	8000	5	10	12	5	10000	20000	10	4	2	8	NO	NO	4	4	5	2001	43	Private limited liability company	2	0	1	80	80	20	20	0	0	0	0	0	0	0	0	0	0	0	0	230
535	Jiangsu province	man	1949	61	junior high school	9	the Communist Party of China (CPC）	0	NO	2000	2000	3	3	9	5	10000	15000	6	2	1	8	NO	NO	7	7	7	2001	52	Private limited liability company	2	1	1	70		30		0		0		0		0		0		0		50
18	Hunan province	man	1960	50	undergraduate	16	the Communist Party of China (CPC）	0	NO	177	2000	4	5	7	3	10000	10000	8	4	2	10	NO	NO	5	5	5							50	50	50	50	0	0	0	0	0	0	0	0	0	0	0	0	100
651	Jiangsu province	man	1957	53	senior high school	12	the Communist Party of China (CPC）	0	NO	100000	60000	7	18	29	12	10000	10000	6	3	1	7	NO	NO	2	4	6	2003	46		3	0	1	80	80	10	10	10	10	0	0	0	0	0	0	0	0	0	0	300
58	Shanghai	man	1962	48	undergraduate	16	Democratic Party	0	NO	10000	9000	4						5	3	2	14			5	4	3	2001	39	partnership	3	1	0	51	51	0	0	49	49	0	0	0	0	0	0	0	0	0	0	30
1017	Sichuan province	woman	1969	41	undergraduate	16	NO	0	NO	5000	5000	0	0	0	0	0	0	6	3	1	10	Buddhism		6	6	6	2008	39	Private limited liability company	2	1	1	98	98	0	0	2	2	0	0	0	0	0	0	0	0	0	0	100
38	Guangdong province	man	1952	58	senior high school	12	the Communist Party of China (CPC）	0	NO	130000	100000	9	10	26	13	20000	20000	5	4	0	15	NO	NO	4	4	3	2002	50	company limited by shares	3	1	2	77.8	77.8	9.7	9.7	12.5	12.5	0	0	0	0	0	0	0	0	0	0	1000
8	Inner Mongolia	man	1957	53	junior college		the Communist Party of China (CPC）	0	NO	10000	50000	4	10	15	5	4000	5000	8	7	1	8	NO	NO	5	4	5	2001	44	Private limited liability company	4	1	0	60	60	0	0	40	40	0	0	0	0	0	0	0	0	0	0	5000
41	Shanxi Province	man	1948	62	junior high school	9	the Communist Party of China (CPC）	0	NO	1000	1000	2	2	4	2	5000	3000	8	4	4	8	NO	NO	5	5	4	1997	49	individual proprietorship	1
29	Ningxia	man	1956	54	junior college	15	NO	NO	NO	100000	20000	5	10	33	25	15000	50000	8	2	3	11	Mohammedanism	NO	1	1	1	1998	42	Private limited liability company	1	1	1	100	100	0	0	0	0	0	0	0	0	0	0	0	0	0	0	3100
601	Zhejiang Province	woman	1970	40	junior college	15	NO	YES	NO	150000	150000	3	20	50	15	20000	30000	10	5	1	8	NO	NO	7	7	10			individual proprietorship	1	1		100	100	0	0	0	0	0	0	0	0	0	0	0	0	0	0	468
2	Shaanxi Province	man	1964	46	undergraduate	16	NO	YES	NO	40000	60000	4	6	9	7	5000	20000	6	2	2	7	NO	NO	7	6	8	2007	43	Private limited liability company	8	0	1	50	50	5	5	45	45	0	0	0	0	0	0	0	0	0	0	1000
4	Ningxia	man	1963	47	postgraduate	19	the Communist Party of China (CPC）	0		200000	30000	3	8	11		4000	30000	6	4	3	11	NO	NO	7	4	9	1997	34	Private limited liability company	5		0	51
24	Shandong province	man	1965	45	postgraduate	19	NO	NO	NO	50000	30000	5	5	10	8	10000	10000	5	3	1	8	NO	NO	5	5	5	1996	31	Private limited liability company	2	0	2	0	0	100	100	0	0	0	0	0	0	0	0	0	0	0	0
736	Heilongjiang Province	man	1968	42	undergraduate	16	the Communist Party of China (CPC）	0	NO	10000	6000	3	2.5	10	5	10000	20000	10	4	2	8	NO	NO	4	3	6	2001	33	Private limited liability company	2	0	1	60	60	40	40	0	0	0	0	0	0	0	0	0	0	0	0	1000
28	Guizhou province	man	1953	57	junior college	15	the Communist Party of China (CPC）	0	NO	10000	6000	2						10	3	2	7	NO	NO	1	4	3	1998	45	company limited by shares	7			34.53	51.72	0	0	65.47	48.28	0	0	0	0	0	0	0	0	0	0	4300
3	Shaanxi Province	man	1973	37	junior college	15	NO	YES	NO	2000	3000	4	10	10	8	10000	30000	8	2	2	6	NO	NO	4	3	2	1994	21	Private limited liability company	3	1	2	60	60	40	40	0	0	0	0	0	0	0	0	0	0	0	0	55
495	Liaoning province	man	1965	45	undergraduate	16	the Communist Party of China (CPC）	0	NO	5000	3000	3	6	6	2			8	1	2	4	NO	NO	4	4	4	2003	38	Private limited liability company	1	1	0	100	100	0	0	0	0	0	0	0	0	0	0	0	0	0	0
22	Ningxia	woman	1959	51	junior college	15	Democratic Party	0	NO	2800	3000	4	3	7	4	10000	8000	4	3	1	4	Buddhism	YES	8	7	7	1999	40	Private limited liability company	2	1	2	58	60	42	40	0	0	0	0	0	0	0	0	0	0	0	0	10
27	Hainan Province	man	1966	44	senior high school	12	NO	NO	NO	1800	1800	3		100	20		0	5	2	4	8	NO	NO	1	3	8	2007	41	Private limited liability company	0	0		100	100	0	0	0	0	0	0	0	0	0	0	0	0	0	0	100
137	Shanghai	man	1972	38	senior high school	12	the Communist Party of China (CPC）	0	NO	100000	80000	5	8	13		5000	20000	10	2	2	10	Buddhism		4	5	6	1989	17	partnership	8	1	2	0	0	51	51	49	49	0	0	0	0	0	0	0	0	0	0	5000
3	Shandong province	man	1964	46	senior high school	12	the Communist Party of China (CPC）	0	NO	15000	20000	5	4	5	3	19000	9000	11	2	2	0	Buddhism	YES	8	3	9	1995	31	company limited by shares	3	1	0	100	100	0	0	0	0	0	0	0	0	0	0	0	0	0	0
102	Sichuan province	woman	1959	51	postgraduate	19	NO	YES	NO	20000	10000	5	7	10	8	10000	10000	10	3	2	8	Buddhism	YES	6	3	8	2002	43	Private limited liability company	3	1	1																	30
32	Hebei province	man	1964	46	senior high school	12	NO	YES	NO	10000	28000	5	8	10	4	6000	10000	4	2	1	0	NO	NO	3	3	3	2006	42	Private limited liability company	1		1	100	100	0	0	0	0	0	0	0	0	0	0	0	0	0	0	30
35	Hebei province	man	1963	47	senior high school	12	NO	YES	NO	1000	1500	5	2	10	10	0	0	10	3	1	10	NO	NO	8	8	8	1996	33	Private limited liability company	3	1	2	51	51	20	20	29	29	0	0	0	0	0	0	0	0	0	0	30
7	Hainan Province	man	1972	38	postgraduate	19	the Communist Party of China (CPC）	0	NO	1000	1000	0	3	3	1	5000	0	8	2	2	11	NO	NO	7	6	10	2002	30	Private limited liability company	2	0	0	85	85	0	0	15	15	0	0	0	0	0	0	0	0	0	0	200
91	Anhui Province	woman	1956	54	junior college	15	NO	NO	NO	16600	12660	3	5	15	6	30000	10000	6	1	2	8	NO		6	6	5	2002	46	Private limited liability company	2		1	100		0		0		0		0		0		0		0		1000
146	Beijing	man	1958	52	junior college	15	Democratic Party	0	NO	30000	50000	3	9.6	20	15	5000	20000	10	3	3	8	NO	NO	5	5	5	2002	44	Private limited liability company	5	0	0	67.5	67.5	0	0	32.5	32.5	0	0	0	0	0	0	0	0	0	0	200
92	Shandong province	man	1975	35	senior high school	12	Democratic Party	0	NO	200000	120000	3	3.6	3.6	0.95			11	12	0	0	NO	NO	7	9	8	1997	22	Private limited liability company	5	1	5	30		70		0		0		0		0		0		0		150
1017	Guangdong province	man	1976	34	undergraduate	16	NO	YES	NO	30000	30000	6	20	30	10	20000	20000	8	6	1	8	NO	YES	6	6	6	2001	25	Private limited liability company	2	1	1	90	90	10	10	0	0	0	0	0	0	0	0	0	0	0	0	100
29	Hubei Province	man	1970	40	undergraduate	16	NO	0	NO	775000	190000	4	20	30	20	50000	150000	10	5	1	8	NO	NO	2	2	2	2002	32	Private limited liability company	7	0	0	25	30	0	0	40	55	0	0	35	15	0	0	0	0	0	0	2100
21	Hubei Province	man	1964	46	junior college	15	NO	YES	NO	30000	100000	2	20	27		50000	20000	8	6	4	6	NO	NO	4	4	6	2005	41	Private limited liability company	17	1	2	0.97	0.97	0.3	0.3	4.05	4.05	0	0	94.68	94.68	0	0	0	0	0	0	6191.67
200	Jiangsu province	man	1963	47	senior high school	12	NO	YES	NO	18000	20000	4	8	10	6	20000	10000	12	4	1	7	NO	NO	3	2	3	1995	32	Private limited liability company	4	0	4	40	40	60	60	0	0	0	0	0	0	0	0	0	0	0	0	380
1004	Hebei province	man	1955	55	undergraduate	16	the Communist Party of China (CPC）	0	NO	20000	13000	3	5	10		13000	5000	11	3	2	8	NO	NO	5	5	4	1997	42	Private limited liability company	2		1	33	95	67	5	0	0	0	0	0	0	0	0	0	0	0	0	500
32	Zhejiang Province	man	1964	46	junior college	15	the Communist Party of China (CPC）	0	NO	60000	47500	3	20	30	12	20000	100000	11	5	1	7	NO	NO	3	3	5	2000	36	Private limited liability company	2	1	1	50	50	50	50	0	0	0	0	0	0	0	0	0	0	0	0	1350
1041	Shaanxi Province	woman	1970	40	junior college	15	NO	NO	NO	2000	3000	4	2	5	3	8000	7000	8	6	2	8	NO	NO	6	6	5	1998	28	Private limited liability company	3	0	1	70	70	10	10	20	20	0	0	0	0	0	0	0	0	0	0	65
2	Inner Mongolia	man	1959	51	junior college	15	Democratic Party	0	NO	192900	132800	5	20	24	18	80000	40000	2	10	4	8	Buddhism		5	6	7	1998	39	Private limited liability company	2	1	1	55	55	45	45	0	0	0	0	0	0	0	0	0	0	0	0	1200
4	Jilin province	man	1958	52	junior college	15	NO	NO	NO	7500	54000	2	10	15	7	3500	5000	10	2	2	8	NO	NO	4	4	5	1998	40	individual proprietorship		1
39	Shanxi Province	man	1971	39	senior high school	12	NO	YES	NO	3500	2000	3	2	7	5	20000	5000	7	8	1	8	NO	NO	6	5	8	2004	33	individual proprietorship	3	0	0	40	44	0		60	55	0		0		0		0		0		46
1	Hubei Province	woman	1953	57	junior high school	9	NO	NO	NO	200000	1000000	10	10	100	5	10000	30000	5	3	1	15	NO	NO	3	4	5	1995	42	Private limited liability company	4	0	3	20	20	80	80	0	0	0	0	0	0	0	0	0	0	0	0	8000
8	Liaoning province	man	1962	48	undergraduate	16	Democratic Party	0	NO	500000	500000	4	25	200	150	150000	200000	8	2	2	8	NO	NO	1	1	1	1994	32	Private limited liability company				100		0		0		0		0		0		0		0		3000
30	Hebei province	man	1978	32	junior college	15	NO	YES	NO	60000	60000	4	20	23	9.4	18000	30000	5	2	2	8	NO	NO	4	4	2	1999	21	company limited by shares	3	1	2	60	60	40	40	0	0	0	0	0	0	0	0	0	0	0	0	300
13	Shandong province	man	1974	36	junior college	15	the Communist Party of China (CPC）	0	NO	50000	50000	4	8	12	3	10000	20000	6	2	1	8	NO	NO	7	7	7	2000	26	Private limited liability company	4	1	0	90	81															400
1036	Jiangsu province	man	1965	45	undergraduate	16	Democratic Party	YES	NO	50000	50000	2	50	100		100000	100000	4	4	2	6	NO	NO	8	5	7	2003	38	partnership	2	1	1	85	85	15	15	0	0	0	0	0	0	0	0	0	0	0	0	1220
1208	Hebei province	man	1958	52	senior high school	12	the Communist Party of China (CPC）	0	NO	10000	10000	3	2	3	1.5	5000	5000	5	2	2	15	NO	NO	4	2	4	1992	34	partnership	8	1	6	100	51	0	40	0	9	0	0	0	0	0	0	0	0	0	0	80
21	Hunan province	man	1982	28	undergraduate	16	NO	YES	NO	20000	10000	4	10	20	10	30000	10000	10	2	1	8	NO	NO	6	6	7	1999	17	company limited by shares	2	1	2	60	60	40	40	0	0	0	0	0	0	0	0	0	0	0	0	600
95	Zhejiang Province	man	1972	38	senior high school	12	NO	YES	NO	0	10000	4	10	25	15	20000	50000	8	5	2	9	Buddhism	NO	5	6	6	2007	35	Private limited liability company	2	1	1	70	70	30	30	0	0	0	0	0	0	0	0	0	0	0	0	310
7	Guangxi	man	1971	39	postgraduate	19	the Communist Party of China (CPC）	0	NO	10000	10000	2	15	30	15	100000	50000	6	2	2	6	NO	NO	6	6	6	2006	35	Private limited liability company	2	1		10	10	0	0	90	90	0	0	0	0	0	0	0	0	0	0	500
590	Fujian Province	man	1969	41	postgraduate	19	the Communist Party of China (CPC）	0		5000	10000	3	6	12	5	20000	20000	4	2	2	8		NO	5	5	5	2006	37	Private limited liability company	3	1	1	40	40	30	30	0	0	0	0	0	0	0	0	0	0	30	30	50
38	Heilongjiang Province	man	1956	54	senior high school	12	the Communist Party of China (CPC）	0	NO	3000	5000	2	0	15	7	5000	2000	7	7	2	8	NO	NO	6	7	9	2005	49	individual proprietorship	1	0	0	100	100	0	0	0	0	0	0	0	0	0	0	0	0	0	0	200
1001	Hunan province	man	1970	40	senior high school	12	NO	YES	NO	2000	5000	2	12	18	6	30000	30000	2	2	10	10	NO	NO	3	4	4	2005	35	company limited by shares	6	1	0	60	66	0	0	40	34	0	0	0	0	0	0	0	0	0	0	518
213	Jilin province	man	1964	46	senior high school	12	NO	YES	NO	0	2000	3	10	10	7	10000	15000	8	1	1	14	Buddhism		6	6	6	2003	39	Private limited liability company	2		1	70	70	10	10	20	20	0	0	0	0	0	0	0	0	0	0	50
8	Hubei Province	woman	1965	45	senior high school	12	NO	YES	NO	1000	1000	2	20	26	10	40000	60000	3	2	1	7	NO	NO	6	8	9	2003	38	Private limited liability company	2		0	80																480
22	Guangxi	man	1970	40	senior high school	12	NO	NO	NO	500	500	4	10	14	7	20000	10000	9	4	1	10	NO	YES	6	8	9	1993	23	Private limited liability company	3	1	2	60	60	0	0	40	40	0	0	0	0	0	0	0	0	0	0	30
40	Liaoning province	man	1963	47	junior college	15	Democratic Party	0	NO	1000	500	3		5	3	10000	20000	3	3	1	0	NO	NO	5	5	5	1998	35	Private limited liability company	0	0	0	100	100	0	0	0	0	0	0	0	0	0	0	0	0	0	0	100
60	Heilongjiang Province	man	1961	49	undergraduate	16	NO	YES	NO	500	500	2	5	10		4600	5000	6	2	1	8	NO	NO	6	5	5	2005	44	Private limited liability company	45	2		55	55															8000
107	Sichuan province	man	1974	36	senior high school	12	the Communist Party of China (CPC）	0	NO	40000	17000	6	24	30	10	20000	50000	6	6	7	5	NO	NO	5	5	5	2004	30	individual proprietorship	1	1		100	100	0	0	0	0	0	0	0	0	0	0	0	0	0	0	100
1008	Liaoning province	woman	1949	61	junior college	15	the Communist Party of China (CPC）	0	NO	200000	100000	2	0	8	6	5000	5000	6	2	1	15	NO	NO	3	1	1	1998	49	Private limited liability company	1	1	0	100	87	0		0		0		0		0		0		0		1000
440	Tianjin	man	1984	26	senior high school	12	NO	YES	NO	0	1200	2	3	6	3	5000	4000	10	2	0.5	11	NO	NO	8	10	10	2009	25	Private limited liability company	2		1	50	50	50	50	0	0	0	0	0	0	0	0	0	0	0	0	300
24	Ningxia	man	1968	42	senior high school	12	NO	NO	NO	7000	5000	5		80	40	20000	10000	10	6	2	6	NO	NO	5	5	4	2001	33	Private limited liability company	2	1	1	91	90	9	10	0	0	0	0	0	0	0	0	0	0	0	0	330
14	Xinjiang	man	1969	41	junior college	15	NO	0	NO	5000	7000	3	20	100	30	50000	100000	10	2	2	8	Buddhism		5	6	7	1999	30	company limited by shares	3	1	3	0	0	0	0	100	100	0	0	0	0	0	0	0	0	0	0	500
32	Shanghai	man	1961	49	junior college	15	NO	YES	NO	22600	8800	5	20	22	15	20000	60000	8	1	1	7	NO	YES	6	8	9	1994	33	Private limited liability company	3	0	0	34	34	0	0	66	66	0	0	0	0	0	0	0	0	0	0	100
1	Zhejiang Province	man	1966	44	junior high school	9	the Communist Party of China (CPC）	0	NO	45000	50000	2	20	30	15	30000	20000	8	4	1	8	NO	NO	6	7	8	1996	30	Private limited liability company	3	0	2	53	53	47	47	0	0	0	0	0	0	0	0	0	0	0	0	270
6	Ningxia	man	1967	43	undergraduate	16	the Communist Party of China (CPC）	0	NO	15000	20000	3	10	20	10	30000	20000	10	5	1	8	Mohammedanism		6	7	5	2000	33	company limited by shares	3	1	2	60	60	40	40	0	0	0	0	0	0	0	0	0	0	0	0	170
1043	Beijing	woman	1972	38	junior college	15		NO	NO	5000	5000	2	20	35				8	0	0	0	NO	NO				2002	30	Private limited liability company	2	1	1	50	50	50	50	0	0	0	0	0	0	0	0	0	0	0	0	150
19	Shandong province	woman	1956	54	undergraduate	16	the Communist Party of China (CPC）	0	NO	25000	5000	3	12	21	8	50000	10000	6	2	2	6	NO	NO	3	3	5	2004	48	individual proprietorship	1	1	0	100	100	0	0	0	0	0	0	0	0	0	0	0	0	0	0	100
41	Hebei province	man	1955	55	undergraduate	16	NO	YES	NO	2000	5000	5	6	16	12	15000	20000	4	6	4	10	NO	NO	4	3	3			Private limited liability company	2	1	0	80	90	0	0	20	10	0	0	0	0	0	0	0	0	0	0	150
8	Shaanxi Province	man			senior high school	12	the Communist Party of China (CPC）	0	NO	2000	500	2	3	5	2	2000	2000	4	4	1	10	NO	NO	7	4	6			Private limited liability company	11	1	11	65	70	35	30	0	0	0	0	0	0	0	0	0	0	0	0	75
1004	Guizhou province	man	1957	53	undergraduate	16	the Communist Party of China (CPC）	0	NO	1000	21200	4	2.5	16	15	0	140000	10	3	0.5	0	NO	NO	5	5	9	2003	46	Private limited liability company	149		23	14	14	0	0	75	75	0	0	0	0	0	0	0	0	11	11	638
2	Hubei Province	man	1965	45	senior high school	12		NO	NO	2000	3000	3	10	13	7	10000	15000	7	2	3	12	Buddhism		6	6	6	2004	39	Private limited liability company	3			40	40	0	0	60	60	0	0	0	0	0	0	0	0	0	0	500
33	Hubei Province	man	1958	52	junior college	15	the Communist Party of China (CPC）	0	NO	30000	8000	8	5	6	5	3000	10000	5	3	4	12	NO	NO	6	6	4	2000	42	Private limited liability company	2	1	1	95	95	0	0	0	0	0	0	0	0	0	0	0	0	5	5	480
1020	Chongqing	man	1957	53	senior high school	12	Democratic Party	NO	NO	3000	5500	3	10	30	3	5000	15000	7	4	2	11	NO	NO	5	5	5	1995	38	Private limited liability company	2	1	1	98	98	2	2	0	0	0	0	0	0	0	0	0	0	0	0	50
116	Zhejiang Province	man	1946	64	junior high school	9	the Communist Party of China (CPC）	0		0	2000000							2	3	1	2	NO	NO	3	2	2	2001	55	Private limited liability company	1	1	1
692	Jiangsu province	man	1962	48	junior college	15	the Communist Party of China (CPC）	0	NO	413000	240000	2	30	35	15	50000	50000	8	2	6	8	NO	NO	4	3	3	1996	34	Private limited liability company	15	0	1	32	12	28	10	40	78	0	0	0	0	0	0	0	0	0	0	2000
3001	Henan province	man	1966	44	senior high school	12	NO	NO		2000000	1500000	4	2.5					6	3	3	12	NO	NO	4	4	4	1996	30	partnership	6	1	2	50	50	40	40	10	10	0	0	0	0	0	0	0	0	0	0
1060	Sichuan province	man	1952	58	undergraduate	16	Democratic Party	0		80000	60000	2	6	9	2	15000	5000	2.5	5	3	7.3	Buddhism	NO	6	6	6	2003	51	Private limited liability company	0	0	0	100	100	0	0	0	0	0	0	0	0	0	0	0	0	0	0	2000
9	Zhejiang Province	woman	1966	44	undergraduate	16	NO	NO	NO	5000	30000	3	9	17	25	80000	150000	10	2	4	8	NO	NO	3	4	4	2004	38	individual proprietorship	1	1	1	100	100	0	0	0	0	0	0	0	0	0	0	0	0	0	0	3800
37	Hubei Province	man	1973	37	junior college	15	NO	NO	NO	50000	30000	3	7.2	10	3	1000	3000	8	4	2	8	NO	NO	2	3	3	1995	22	Private limited liability company	3	1	2	39	39	61	61	0	0	0	0	0	0	0	0	0	0	0	0	1500
14	Shaanxi Province	man	1956	54	junior college	15	NO	YES	NO	20000	30000	4	20	25	8	30000	30000	8	3	7	6	NO	NO	3	3	3	2002	46	Private limited liability company	1	1	0	100	100	0	0	0	0	0	0	0	0	0	0	0	0	0	0	260
1025	Tianjin	man	1939	71	junior high school	9	the Communist Party of China (CPC）	0	NO	2500	3000	15	3	13	10	30000	30000	8	3	2	11	NO	NO	5	5	7	1997	58	Private limited liability company	4	1	3	40	40	60	60	0	0	0	0	0	0	0	0	0	0	0	0	50
21	Hainan Province	man	1983	27	senior high school	12	NO	YES	NO	1000	300	6	5	10	5	3000	2000	7	2	1	8	NO	NO	7	7	7	2006	23	Private limited liability company	1	0	0	100	100	0	0	0	0	0	0	0	0	0	0	0	0	0	0	30
17	Shanghai	woman	1963	47	junior college	15	NO	NO	NO	5000	5000	3	22	35	20	100000	100000	6	3	1	14	Christian		6	7	7	2004	41	Private limited liability company	1	1	0	5	5	0	0	0	0	0	0	95	95	0	0	0	0	0	0	300
76	Anhui Province	man	1963	47	junior college	15	NO	NO	NO	50000	68000	4	30	40	30	50000	150000	6	2	1	5	NO	NO	4	5	8	1995	32	Private limited liability company	2	1	1	90	90															300
99	Sichuan province	man	1964	46	senior high school	12	NO	NO	NO	370000	50000	5	15	60	19	40000	150000	3	3	1	8	Buddhism		4	4	4	2000	36	Private limited liability company	4	1	3	22	22	22		52
138	Jiangsu province	man	1948	62	senior high school	12	the Communist Party of China (CPC）	0	NO	80000	50000	6	10	24	8	10000	20000	7	2	1	10	NO	NO	4	3	4	2009	61	Private limited liability company	3	0	2	80	80	20	20	0	0	0	0	0	0	0	0	0	0	0	0	1400
3017	Henan province	woman	1970	40	senior high school	12	the Communist Party of China (CPC）	0	NO	36000	72000	5	15	30	3.5	5000	5000	12	0	2	8		NO	2	1	1	2007	37	Private limited liability company	2	1	2	51	49	49	46	0		0		0		0		0		0
104	Tianjin	man	1959	51	senior high school	12	NO	YES	NO	1077	100000	5	10	15	8	20000	20000	10	2	2	6	NO	NO	2	2	2	1998	39	Private limited liability company	5		4	20	20	80	80	0	0	0	0	0	0	0	0	0	0	0	0	1000
593	Fujian Province	man	1959	51	senior high school	12	the Communist Party of China (CPC）	0		2000	4000	6	10	30	8	20000	10000	4	2	2	4	Buddhism	YES				2003	44	partnership	3	1	1	42	42	20	20	38	38	0	0	0	0	0	0	0	0	0	0	178
9	Heilongjiang Province	man	1972	38	junior college	15	NO	0		2000	2000	3	30	40	20	0	100000	6	2	1	0	NO	NO	7	7	7			individual proprietorship	0	1	0	100		0		0		0		0		0		0		0		150
17	Beijing	man	1972	38	junior high school	9	NO	YES	NO	3000	2000	4						8	0	0	0		NO				2007	35
12	Anhui Province	man	1954	56	junior college	15	the Communist Party of China (CPC）	0	NO	500000	600000	2	10	10	5	30000	20000	6	8	2	8	NO	NO	3	2	6	2001	47	Private limited liability company	1	0	1	98	98	0	0	0	0	0	0	0	0	0	0	0	0	2	2	1804
676	Jiangsu province	man	1969	41	undergraduate	16	the Communist Party of China (CPC）	0	NO	80000	160000	5	7	15	10	30000	40000	9	5	3	7	Buddhism		3	3	5	1999	30	company limited by shares	3	1	1	80	80	10	10	10	10	0	0	0	0	0	0	0	0	0	0	3000
703	Jiangsu province	man	1976	34	junior college	15	NO	NO	NO	30000	40000	9	25	35	8	20000	20000	10	3	3	8	NO	NO	5	5	6	2008	32	company limited by shares	2	0	1	87	87	13	13	0	0	0	0	0	0	0	0	0	0	0	0	50
52	Beijing	woman	1954	56	senior high school	12		0		30000	20000	5	6	18	18	60000	20000	4	4	3	13	NO	NO	6	5	6	1998	44	company limited by shares	3	1	2	70	70	30	30	0	0	0	0	0	0	0	0	0	0	0	0	100
36	Shandong province	man	1967	43	senior high school	12	the Communist Party of China (CPC）	0	NO	50000	20000	4	18	25	8	20000	20000	6	2	2	6	NO	NO	4	4	8	1992	25	company limited by shares	3	1	1	100	100	0	0	0	0	0	0	0	0	0	0	0	0	0	0	20
11	Guangdong province	man	1971	39	senior high school	12	NO	NO	NO	30000	20000	5	10	13	6	10000	20000	8	2	2	12	NO	NO	5	5	6	1992	21	Private limited liability company	1	1		100	100	0	0	0	0	0	0	0	0	0	0	0	0	0	0	2500
30	Qinghai Province	man	1972	38	junior college	15	NO	YES		200	200	6	1	2	2	500	3000	10	4	2	8	NO	NO	6	6	6	1998	26	Private limited liability company	3	1	2	60	60	20	20	20	20	0	0	0	0	0	0	0	0	0	0	2
38	Hunan province	man	1970	40	junior college	15	the Communist Party of China (CPC）	0	NO	3000	1000	3	8	15	7	20000	10000	8	3	1	10	NO	NO	6	6	7	2005	35	partnership	2			65	65	0	0	35	35	0	0	0	0	0	0	0	0	0	0	100
8	Beijing	man	1960	50	junior college	15	NO	YES	NO	20000	7000	4	20	30	25	40000	50000	6	6	3	9	NO	NO	5	5	6	2003	43	partnership	2		1	52	52	48	48	0	0	0	0	0	0	0	0	0	0	0	0	200
138	Beijing	man	1959	51	undergraduate	16	the Communist Party of China (CPC）	0	party branch secretary	30000	50000	3	13	20	8	60000	20000	4	2	1	0	NO	NO	3	5	6	2000	41	Private limited liability company	1	1		100	100	0	0	0	0	0	0	0	0	0	0	0	0	0	0	3000
105	Shandong province	man	1963	47	junior college	15	the Communist Party of China (CPC）	0	party branch secretary	40000	50000	5	24	24	10	40000	60000	12	4	1	7	NO	NO	2	2	2	1996	33	company limited by shares	2	1	1	90	90	10	10	0	0	0	0	0	0	0	0	0	0	0	0	3160
668	Jiangsu province	man	1972	38	junior college	15	the Communist Party of China (CPC）	0	NO	50000	50000	3	30	56	10	40000	30000	8	6	2	8	NO	NO	4	5	5	2004	32	Private limited liability company	2	1	0	55	55	20	20	0	0	0	0	0	0	25	25	0	0	0	0	500
321	Fujian Province	man	1969	41	postgraduate	19	Democratic Party	0	NO	150000	50000	5	5	8	6	10000	20000	2	2	2	18	Buddhism		4	4	4	1999	30	Private limited liability company	2	1	1	90	90	10	10	0	0	0	0	0	0	0	0	0	0	0	0	1000
4	Hubei Province	man	1963	47	senior high school	12	the Communist Party of China (CPC）	0		500	500	2	3	10	5	5000	10000	6	3	3	8		NO				2007	44	Private limited liability company	2	1	1	80	80	20	20	0	0	0	0	0	0	0	0	0	0	0	0
673	Shanxi Province	man	1960	50	senior high school	12	NO	YES	NO	5000	8000	4	5	10	6	10000	30000	8	2	2	8	NO	NO	4	5	6	1996	36	individual proprietorship	1	0		100	100	0	0	0	0	0	0	0	0	0	0	0	0	0	0	5
6	Jilin province	man	1966	44	junior college	15	NO	YES	NO	100000	20000	4	10	15	12	20000	50000	4	2	2	0	NO	NO	5	5	5	1997	31	Private limited liability company	1	1		100	100	0	0	0	0	0	0	0	0	0	0	0	0	0	0	300
25	Zhejiang Province	man	1960	50	senior high school	12	the Communist Party of China (CPC）	0	NO	30000	30000	2	3	6	5		26000	9	1	1	13	NO	NO	2	2	1	2002	42	Private limited liability company	1	1	1	80	80	20	20	0	0	0	0	0	0	0	0	0	0	0	0	610
13	Guangdong province	man	1964	46	senior high school	12	the Communist Party of China (CPC）	0	NO	10000	15000	6	10	70	10		50000	10	0	0	8	NO	NO	3	3	3	1999	35	individual proprietorship		1		100	100	0	0	0	0	0	0	0	0	0	0	0	0	0	0	50
1019	Jiangsu province	man	1962	48	senior high school	12	the Communist Party of China (CPC）	0	NO	14000	13000	3	4	9	5	10000	5000	8	3	1	8	NO	NO	4	5	3	2001	39	Private limited liability company			1	5	7.5															50
168	Shanghai	man	1966	44	postgraduate	19	Democratic Party	0		150000	80000	5	10	20	16	50000	30000	4	3	3	0	NO	NO	5	5	5	1997	31	Private limited liability company	1	2	1		72		1
21	Jilin province		1967	43	junior high school	9	NO	NO	NO	500	500	2	2	5	3	5000	10000	10	2	1	9	NO	NO	7	8	8	2001	34	Private limited liability company	2	0	1	90	90	10	10	0	0	0	0	0	0	0	0	0	0	0	0	70
41	Shandong province	man	1970	40	senior high school	12	NO	YES	NO	500	500	5	5	6	3	10000	20000	10	3	1	6	NO	NO	9	7	9	2005	35	individual proprietorship	1	1	0	100	100	0	0	0	0	0	0	0	0	0	0	0	0	0	0	3
1044	Shandong province	man	1957	53	junior college	15	NO	0	NO	108100	86750	6	12	21	6	20000	40000	6	1	1	6	Mohammedanism	NO	4	3	4	1999	42	Private limited liability company	3	1	2	85	85	15	15	0	0	0	0	0	0	0	0	0	0	0	0	3007
784	Sichuan province	man	1963	47	junior college	15	NO	0	NO	168000	80000	4	6	10	6	8000	20000	4	2	1	1	NO	NO	2	2	6	2000	37	Private limited liability company	2		1	88		12		0		0		0		0		0		0		850
11	Guangdong province	man	1968	42	senior high school	12	NO	NO	NO	15000	13600	5	10	19	14	19000	37000	8	2	1	13	NO	NO	4	5	6	2001	33	individual proprietorship	1	1	0	100	100	0	0	0	0	0	0	0	0	0	0	0	0	0	0	200
1002	Fujian Province	man	1958	52	senior high school	12	the Communist Party of China (CPC）	0		150000	100000	20	5	10	10	20000	30000	14	2	3	5	NO	NO	4	4	4	2001	43	Private limited liability company	2		1	60	60															5
85	Sichuan province	man	1957	53	postgraduate	19	Democratic Party	0	NO	800000	100000	3	10	13	2	2000	3000	8	4	3	6			5	5	5	1999	42	Private limited liability company	2	1	1	82	82	18	18	0	0	0	0	0	0	0	0	0	0	0	0
1008	Jiangsu province	man	1966	44	junior college	15	the Communist Party of China (CPC）	0	party branch secretary	630000	1380000	3	20	50	6	20000	10000	10	2	2	8	NO	NO	1	1	1	1998	32	Private limited liability company	4	1	4	51	51	49	49	0	0	0	0	0	0	0	0	0	0	0	0	88
33	Guizhou province	man	1955	55	junior college	15	the Communist Party of China (CPC）	0	NO	300000	100000	6	50	100	30	200000	100000	6	3	3	12	NO	NO	8	8	5	2002	47	individual proprietorship	2	1	1	60	60	40	40	0	0	0	0	0	0	0	0	0	0	0	0	8019
40	Hunan province	man	1963	47	junior college	15	the Communist Party of China (CPC）	0	NO	900000	500000	4	50	60	50	100000	200000	12	2	2	8	Buddhism		4	4	5	2001	38	Private limited liability company	2	1	1	60	60	40	40	0	0	0	0	0	0	0	0	0	0	0	0	10000
1038	Guangdong province	man	1973	37	undergraduate	16	NO	YES	NO	100000	50000	4	10	300	60	200000	400000	5	7	5	7	Buddhism	YES	4	5	7	2004	31	Private limited liability company	2	1	1	80	80	20	20	0	0	0	0	0	0	0	0	0	0	0	0	100
42	Chongqing	man	1975	35	undergraduate	16	the Communist Party of China (CPC）	0	NO	40000	25000	4	15	20			10000	5	2	1	0	NO	NO	5	5	5	2007	32	Private limited liability company	3		0	19	19
7	Guangdong province	man			senior high school	12	NO	NO	NO	30000	25000	5	15	25	8	10000	10000	10	4	1	9	NO	NO	4	4	4	2002		partnership	2	1	0	40	40
13	Gansu province	man	1963	47	junior college	15	the Communist Party of China (CPC）	0	NO	50000	10000	6	3	9	7	10000	30000	8	2	4	10	NO	NO	2	2	3	1993	30	Private limited liability company	1	1	1	70	70	30	30	0	0	0	0	0	0	0	0	0	0	0	0	5072
16	Sichuan province	man	1956	54	junior college	15	NO	YES	NO	0	10000	3	0	0	4		4000	8	2	1	6	NO	NO	10	10	10	2006	50	Private limited liability company	2	1	1	50	20	50	20	0		0		0		0		0		0		50
643	Jiangsu province	man	1963	47	postgraduate	19	the Communist Party of China (CPC）	0	NO	13800	8000	3	2	4	3	2000	5000	6	2	1	8	NO	NO	5	5	5	2005	42	Private limited liability company	3	0	0	48	51	0		52	48	0		0		0		0		0		300
10	Jilin province	man	1949	61	junior college	15	the Communist Party of China (CPC）	0	NO	10000	5000	2	10	12	10	10000	10000	6	2	1	0	NO	NO	7	7	7							100	60	0		0		0		0		0		0		0		200
9	Hebei province	man	1977	33	junior college	15	the Communist Party of China (CPC）	0		5000	5000	3	20	30	15	65000	85000	8	2	2	8	NO	NO	6	6	5	2009	32	Private limited liability company	2	1		80	80	20	20	0	0	0	0	0	0	0	0	0	0	0	0
28	Sichuan province	man	1942	68	junior college	15	the Communist Party of China (CPC）	0	NO	3000	5000	5	6	30	8	20000	8000	5	0	1	1	NO	NO	6	6	6	2003	61	Private limited liability company	2		2	50	50	50	50	0	0	0	0	0	0	0	0	0	0	0	0
1011	Guizhou province	man	1952	58	undergraduate	16	the Communist Party of China (CPC）	0	NO	0	5000	3	10	12	6			12	1	1	10	NO	NO	6	6	6	2003	51	partnership	3	1	1	30	40	0	0	30	50	0	0	0	0	0	0	0	0	40	10	500
19	Liaoning province	woman	1975	35	junior college	15	NO	YES	NO	3000	3500	3	10	15	5	2000	5000	10	1	1	2	NO	NO	4	4	4	2005	30	individual proprietorship	1	0		100	100	0	0	0	0	0	0	0	0	0	0	0	0	0	0	10
135	Shanghai	man	1972	38	junior college	15	NO	0	NO	3600	2500	2	10	15	6	30000	30000	14	4	1	5	Buddhism		8	8	8	2008	36	Private limited liability company	2	0	1	98		2		0		0		0		0		0		0		500
31	Hainan Province	man	1964	46	junior college	15	NO	YES	NO	1600	1000	4	8	9	6	15000	12000	3	5	3	7	NO	YES	4	3	8	2005	41	Private limited liability company	2	0	1	60	50	40	30	0		0		0		0		0		0		200
23	Shandong province	man	1954	56	junior college	15	the Communist Party of China (CPC）	0		0	1000	5	7	15	5	5000	5000	10	3	1	10	Buddhism	NO	3	3	5	1994	40		2		2	55	55	45	45	0	0	0	0	0	0	0	0	0	0	0	0	35
230	Jilin province	man	1962	48	senior high school	12	NO	0	NO	500	500	3	5	12	8	20000	30000	10	4	2	8	NO	NO	4	6	8	2008	46	Private limited liability company	2			50	50	50	50	0	0	0	0	0	0	0	0	0	0	0	0	20
502	Liaoning province	man	1956	54	junior high school	9	the Communist Party of China (CPC）	0	NO	500	500	3	3					8	0	2	0	NO	NO	6	6				individual proprietorship			1	100	100	0	0	0	0	0	0	0	0	0	0	0	0	0	0
1018	Shaanxi Province	man	1953	57	junior high school	9	the Communist Party of China (CPC）	0	NO	1000	200	1	1	1.5	1	3000	0	8	2	1	0	NO	NO	4	7	8	1996	43	Private limited liability company	2	1	1	100	100	0	0	0	0	0	0	0	0	0	0	0	0	0	0	10
126	Beijing	man	1975	35	undergraduate	16	the Communist Party of China (CPC）	0	NO	0	20000	5	10	16	10	30000	10000	6	2	2	7	NO	NO	3	3	3	2003	28	partnership	2	1	0	29.5	29.5	0	0	70.5	70.5	0	0	0	0	0	0	0	0	0	0	100
1006	Chongqing	man	1957	53	junior high school	9	NO	YES	NO	400000	70000	4	30	40	20	10000	40000	5	8	5	6	NO	NO	4	4	4	1992	35	company limited by shares	3	1	2	60	26.42	16	1.2	24	22.56	0		0		0		0		0		1000
2	Jilin province	man	1953	57	junior college	15	NO	YES		7000	20000	6	4	5	2	2000	12000	8	2	2	12	NO	NO	7			1995	42	Private limited liability company	3	1	1	90	90	0	0	10	10	0	0	0	0	0	0	0	0	0	0	2000
45	Hunan province	man	1965	45	junior college	15	the Communist Party of China (CPC）	0	party branch secretary	27000	22000	5	41	44	20	40000	35000	5	5	6	8	NO	NO	5	2	2	2003	38	Private limited liability company	2	1	1	80	90	20	10	0	0	0	0	0	0	0	0	0	0	0	0	100
26	Guizhou province	man	1963	47	undergraduate	16	NO	NO	NO	100000	10000	7	10	15	10	20000	15000	10	3	2	7	NO	NO	7	8	9	2005	42	Private limited liability company	6	1	5	51	51	49	49	0	0	0	0	0	0	0	0	0	0	0	0	500
16	Guangdong province	woman	1953	57	junior high school	9	NO	NO	NO	1000	1000	4	6	12		10000	10000	6	0	4	8	NO	NO	6	6	10	1991	38	individual proprietorship	1	1	0	100	100	0	0	0	0	0	0	0	0	0	0	0	0	0	0	1
106	Shanghai	man	1941	69	senior high school	12	NO	NO	NO	23000	26000	3	20	60	20	50000	10000	10	4	2	8	Buddhism	YES	5	5	5	2000	59	Private limited liability company	1			100	100	0	0	0	0	0	0	0	0	0	0	0	0	0	0	2500
11	Zhejiang Province	man	1958	52	junior college	15	the Communist Party of China (CPC）	0	NO	80000	120000	4	8	10	5	10000	20000	3	2	3	0	NO	NO	5	3	3	1999	41	Private limited liability company	4		3	97		3		0		0		0		0		0		0		1008
105	Tianjin	man	1964	46	junior college	15	NO	0	NO	50000	60000	3	10	12	8	20000	20000	8	2	1	10	NO	NO	5	5	6	1994	30	Private limited liability company	2	1	1	50	50	50	50	0	0	0	0	0	0	0	0	0	0	0	0
1016	Heilongjiang Province	woman	1963	47	junior college	15	NO	0	NO	8000	12000	3	40	40	20		100000	5	2	1	0	NO	NO	5	6	6			individual proprietorship	0	0	0	100		0		0		0		0		0		0		0		200
546	Jiangsu province	man	1964	46	senior high school	12	the Communist Party of China (CPC）	0	NO	8000	12000	3	2	5		5000	5000	8	2	4	10	NO	NO	5	6	9	2005	41	Private limited liability company	2	1	1	80		20		0		0		0		0		0		0		2000
1006	Zhejiang Province	man	1964	46			the Communist Party of China (CPC）	0	NO	8000	6000	4	20	40	30	50000	250000	4	4	2	8	NO	NO	6	5	4	2001	37	individual proprietorship	0	0	0	100	100	0	0	0	0	0	0	0	0	0	0	0	0	0	0
699	Jiangsu province	man	1973	37	junior college	15	NO	0	NO	5000	6000	4	10	10	5	10000	10000	9	6	2	7	NO	NO	6	5	5	1996	23	individual proprietorship	1	0		100	100	0	0	0	0	0	0	0	0	0	0	0	0	0	0	20
18	Guangxi	man	1963	47	junior college	15	NO	YES	NO	20000	3000	4	3	5	4	2000	3000	8	2	1	0		NO	8	8	9	2006	43	company limited by shares	4	1	4	25	25	50	50	25	25	0	0	0	0	0	0	0	0	0	0	20
19	Hubei Province	woman	1956	54	undergraduate	16	the Communist Party of China (CPC）	0	NO	800	600	3	8	18	5	10000	20000	6	4	1	13	NO	YES	6	6	7	2008	52	partnership	2		0	50	50	0	0	50	50	0	0	0	0	0	0	0	0	0	0	60
660	Jiangsu province	man	1971	39	junior college	15	the Communist Party of China (CPC）	0	NO	5000	20000	3	20	26	12	20000	16000	8	6	2	8	NO	NO	3	3	3	2006	35	Private limited liability company	2	0	1	90	90	10	10	0	0	0	0	0	0	0	0	0	0	0	0	2000
25	Guangdong province	man	1968	42	undergraduate	16	NO	NO	NO	6000	5600	4	8	12	6	15000	22000	6	5	0	13	NO	NO	3	6	6	2001	33	individual proprietorship	1	1	0	100	100	0	0	0	0	0	0	0	0	0	0	0	0	0	0	300
38	Liaoning province	man	1961	49	senior high school	12	NO	YES	NO	2000	5000	5	5	8	4	10000	20000	9	4	2	8	NO	NO	4	4	3	2005	44	Private limited liability company	3		1	7	40	10	60		0		0		0		0		0		0	500
142	Beijing	woman	1952	58	junior college	15	NO	0	NO	75000	20000	3	8	15.8	10	78700	6000	10	3.5	2.5	8	NO	YES	6	8	10	2006	54	individual proprietorship	3	1	0	0	0	0	0	0	0	0	0	0	100	100	0	0	0	0	0	400
14	Hainan Province	woman	1979	31	junior college	15	NO	YES	NO	200	200	3	5	10	7	8000	12000	6	3	0.8	7	NO	NO	6	6	8	2006	27	Private limited liability company	2	0	0	60	60	0	0	40	40	0	0	0	0	0	0	0	0	0	0	50
17	Yunnan Province	man	1976	34	junior high school	9	the Communist Party of China (CPC）	0	NO	500	700	6		12	7	500	2000	12	2	1	8	NO	NO	9	9	10	1999	23		2	1	1																	20
1059	Jiangsu province	woman	1949	61	junior college	15	NO	NO		7000	7000	4	4	15	10	2000	50000	10	4	2	6	Buddhism		6	8	6	1996	47	company limited by shares	3	1	2	60	60	40	40	0	0	0	0	0	0	0	0	0	0	0	0	50
1	Hunan province	man	1965	45	senior high school	12	the Communist Party of China (CPC）	0	NO	210000	120000	3	10	16	10	7000	20000	8	2	1	8	NO	NO	4	5	8	1994	29	company limited by shares	7		6	17	17	83	83	0	0	0	0	0	0	0	0	0	0	0	0	940
14	Zhejiang Province	man	1960	50	senior high school	12	the Communist Party of China (CPC）	0	NO	70000	80000	3	8	12	10	5000	10000	6	0.5	1.5	8	NO	NO	4	5	5	1998	38	Private limited liability company	2	1	0	75	75	0	0	25	25	0	0	0	0	0	0	0	0	0	0	315
20	Chongqing	man	1966	44	undergraduate	16		0		5000	2000	3	9	13	10	23000	35000	6	4	2	8	NO	NO	6	8	8	2005	39	Private limited liability company	3	1	1	70	70
51	Hebei province	man	1961	49	undergraduate	16	the Communist Party of China (CPC）	0	NO	70000	120000							4	12	1	7			1	2	2	2006	45	partnership			1	70		0		0		0		0		30		0		0		9850
57	Hubei Province	man	1963	47	undergraduate	16	Democratic Party	YES	NO	100000	150000	8	12	20	15	30000	80000	10	5	1	8	NO	NO	5	4	3	1997	34	company limited by shares	4	1	1	80	90	10	5	10	5	0	0	0	0	0	0	0	0	0	0	300
15	Shandong province	man	1969	41	junior college	15	the Communist Party of China (CPC）	0	NO	0	15000	2	5	5	4	15000	5000	0	0	0	0	NO	NO	5	5	5	2000	31	Private limited liability company	6	1	1	0	0	0	0	100	100	0	0	0	0	0	0	0	0	0	0	2000
648	Shanxi Province	man	1962	48	junior college	15	the Communist Party of China (CPC）	0	NO	38500	26500	6						12	2	4	6	NO	NO	3	3	5	1996	34	Private limited liability company	3	1	2	52		48		0		0		0		0		0		0		250
1004	Fujian Province	man	1963	47	elementary school	9		NO	NO	870000	380000	6	13	100	60	100000	100000	8	4	2	10	Catholicism		3	3		2001	38	Private limited liability company	3	2	1	0	90	90	0	0	10	10	0	0	0	0	0	0	0	0	0	100
694	Jiangsu province	man	1957	53	junior college	15	NO	YES	NO	40000	46000	5	10	18	10	40000	20000	8	4	2	10	NO	NO	2	3	2	2006	49	Private limited liability company	2	1	0	68	67	0		14	18	0		18	13	0		0		0		1105
68	Shanghai	man	1962	48	junior college	15	the Communist Party of China (CPC）	0	NO	602400	527000	4						1	6	1	10	Buddhism		3	5	5	1996	34	company limited by shares		3	0	40	40	0	0	0	0	20	20	40	40	0	0	0	0	0	0	2000
2	Hebei province	man	1964	46	undergraduate	16	NO	YES	NO	0	10000	3	10	12		20000	20000	7	2	3	12	NO	NO	6	6	6	1993	29	Private limited liability company	3	2	2	65		35		0		0		0		0		0		0		2000
44	Shanghai	woman	1982	28	undergraduate	16	NO	NO	NO	30000	40000	2	10	20	10	20000	20000	8	2	2	12	NO	NO	8	8	8	1995	13	partnership	3	1	2	40	40	60	60	0	0	0	0	0	0	0	0	0	0	0	0	1000
615	Fujian Province	man	1967	43	senior high school	12	NO	YES	NO	20000	20000	3	5	8	3.8	7000	10000	8	3	2	9	Buddhism		4	3	2	2000	33	Private limited liability company	1	1	1	50	50	50	50	0	0	0	0	0	0	0	0	0	0	0	0	50
25	Jilin province	man	1968	42	senior high school	12	NO	0	NO	10000	8000	3	20	26	9	30000	20000	10	2	2	10	NO	NO	8	8	9	2004	36	individual proprietorship	2	1	1	100	100	0	0	0	0	0	0	0	0	0	0	0	0	0	0	360
36	Yunnan Province	man	1968	42	junior college	15	NO	0	NO	91000	20000	3						10	5	1	8	Buddhism		3	3	6	2001	33	Private limited liability company	2	1	1	89		11		0		0		0		0		0		0		569.9
15	Zhejiang Province	man	1968	42	junior college	15	NO	YES	NO	70000	20000	4	9	12	8	1000	40000	8	2	1	0	NO	NO	3	3	3	1995	27	Private limited liability company			2	60	60	40	40	0	0	0	0	0	0	0	0	0	0	0	0	300
22	Zhejiang Province	man	1960	50	senior high school	12	the Communist Party of China (CPC）	0	NO	20000	40000	2	6	12	5	10000	10000	8	1	1	7	NO	NO	10	10	10	1995	35	Private limited liability company	4	1	0	56	56	0	0	44	44	0	0	0	0	0	0	0	0	0	0	420
24	Guangdong province	man	1965	45	senior high school	12	NO	YES		100000	50000	5	12	12	8	10000	30000	8	5	2	9	NO	NO	3	3	3	2000	35	company limited by shares	2	1	1	100	100	0	0	0	0	0	0	0	0	0	0	0	0	0	0	1000
1011	Jiangsu province	man	1963	47	undergraduate	16	Democratic Party	0	NO	50000	50000	4	30	50	21	50000	100000	10	2	4	8	NO	NO	6	6	6	1997	34	Private limited liability company	14	1	2	50	47	50	11	0	40	0	0	0	2	0	0	0	0	0	0	50
22	Hubei Province	man	1971	39	undergraduate	16	the Communist Party of China (CPC）	0	NO	2000	2500	4	20	50	8	50000	25000	12	3	1	8	NO	NO	4	4	3	2003	32	Private limited liability company	3	9	0	40	40	0	0	60	60	0	0	0	0	0	0	0	0	0	0	40
1005	Tianjin	man	1954	56	junior high school	9	NO	YES	NO	123000	30000	1	6	6		5000	20000	10	4	2	8			1	1	1			Private limited liability company	2	1	2	40	40	60	60	0	0	0	0	0	0	0	0	0	0	0	0	1000
1076	Jiangsu province	man	1960	50	senior high school	12	the Communist Party of China (CPC）	0	NO	100000	150000	4	35	68	20	30000	40000	10	2	2	7	NO	NO	5	5	5	2002	42	Private limited liability company	10	0	0	51	51	0	0	49	49	0	0	0	0	0	0	0	0	0	0	1025
433	Tianjin	man	1963	47	junior high school	9	NO	NO	NO	2000	3000	3	8	12	3	7000	2000	10	2	2	10	NO	NO	9	10	10	2007	44	Private limited liability company	2		1	80	80	20	20	0	0	0	0	0	0	0	0	0	0	0	0	50
668	Shanxi Province	man	1962	48	senior high school	12	NO	0	NO	500000	300000	7	30	80	35	100000	200000	5	4	3	7	NO	NO	5	5	5	2003	41	Private limited liability company	7		0	51	51	0	0	49	49	0	0	0	0	0	0	0	0	0	0	280
22	Hunan province	man	1954	56	undergraduate	16	the Communist Party of China (CPC）	0	NO	180000	220000	5	45	70	3	20000	10000	8	2	2	8	NO	NO	4	5	5	2010	56	Private limited liability company	17	1	6	60	60	40	40	0	0	0	0	0	0	0	0	0	0	0	0	700
164	Jiangsu province	man	1947	63	undergraduate	16	the Communist Party of China (CPC）	0	NO	10000	10000	5	10	30	10	30000	20000	8	1	3	9	NO	YES	6	6	6	2000	53	company limited by shares	2	0	0	50	50	0	0	50	50	0	0	0	0	0	0	0	0	0	0	100
1022	Chongqing	man	1956	54	junior college	15	NO	NO	NO	35000	20000	4	20	30	6	20000	10000	10	4	2	8	NO	NO	4	4	4	1994	38	individual proprietorship	1	1	0	100	100	0	0	0	0	0	0	0	0	0	0	0	0	0	0	97
109	Shandong province	man	1968	42	undergraduate	16	the Communist Party of China (CPC）	0	NO	300000	400000	3	10	12	4	2000	10000	9	4	3	7	NO	NO	8	2	2	2003	35	company limited by shares	46	5	0	10	10	0	0	90	90	0	0	0	0	0	0	0	0	0	0	50
129	Shandong province	man	1979	31	junior college	15		0		20000	20000	3				50000	20000	8	4	1	9	NO	NO	4	4	4	2005	26	individual proprietorship				0	0	100	100	0	0	0	0	0	0	0	0	0	0	0	0	100
253	Anhui Province	man	1978	32	junior college	15	NO	YES	NO	100000	10000	5	10	40		100000	15000	10	2	1	10	Buddhism	YES	7	7	10	1999	21	Private limited liability company	2	0	0	90	90	10	10	0	0	0	0	0	0	0	0	0	0	0	0	50
65	Shandong province	man	1962	48	senior high school	12	NO	NO	NO	6000	10000	3	20	40	9	10000	20000	4	2	1	6	NO	NO	5	6	8	2002	40	Private limited liability company	2	1	1	80	80															100
135	Beijing	man	1972	38	undergraduate	16	NO	NO	NO	2000	10000	3	8	15	7	40000	30000	2	4	2	0	NO	NO	4	4	4	1999	27	Private limited liability company	1	1		100	100	0	0	0	0	0	0	0	0	0	0	0	0	0	0	80
23	Guizhou province	woman	1952	58	junior high school	9	NO	NO	NO	20000	10000	3	12	12	10	5000	1000	5	1	2	0	Buddhism		6	5	5	1997	45	partnership	3	1	2	80	80	20	20	0	0	0	0	0	0	0	0	0	0	0	0
18	Ningxia	woman	1968	42	junior college	15	NO	YES	NO	10000	10000	3	10	20	10	8000	6200	6	1	1	8	Buddhism		6	7	7	2000	32	Private limited liability company				100	100	0	0	0	0	0	0	0	0	0	0	0	0	0	0
1016	Hunan province	woman	1958	52	postgraduate	19	Democratic Party	0	NO	28000	10000	5	5	10	3	10000	10000	4	4	8	8	Christian		3	3	3	2003	45	individual proprietorship	3	1	3	80	80	20	20	0	0	0	0	0	0	0	0	0	0	0	0	450
8	Shandong province	man	1961	49	senior high school	12	the Communist Party of China (CPC）	0	NO	60000	10000	3	10	20	10		20000	10	2	0	0	NO	NO	6	6	6	2003	42	Private limited liability company	5			71		0		29		0		0		0		0		0		1018
1005	Qinghai Province	man	1971	39	senior high school	12	NO	YES	NO	8000	10000	6	3	5	4	15000	25000	8	8	2	6	Mohammedanism		5	5	8			Private limited liability company	3		1	51	51	49	49	0	0	0	0	0	0	0	0	0	0	0	0
190	Jiangsu province	man	1963	47	junior college	15	Democratic Party	0	NO	11000	9000	3	18	30	9	10000	11000	5	3	1	9	Buddhism		5	5	5	1999	36	Private limited liability company	1	0	0	100	100	0	0	0	0	0	0	0	0	0	0	0	0	0	0	10
180	Jiangxi province	man	1984	26	junior college	15	NO	NO	NO	10000	5000	7	3	10	2	8000	5000	8	1	1	8	NO	NO	5	5	6	2006	22	Private limited liability company	2			50	20	0		50	20	0		0		0		0		0
16	Guangdong province	man	1963	47	junior college	15	NO	NO	NO	5000	5000							8	2	4	10	Buddhism		8	8	9	1990	27		3	1		70	70	30	30	0	0	0	0	0	0	0	0	0	0	0	0	150
36	Liaoning province	woman	1957	53	senior high school	12	the Communist Party of China (CPC）	0	NO	5000	5000	3	8	10	2	10000	10000	3	3	1	0	NO	NO	5	5	5	1997	40	Private limited liability company	0	0	0	100	100	0	0	0	0	0	0	0	0	0	0	0	0	0	0	100
75	Shandong province	man	1969	41	undergraduate	16	the Communist Party of China (CPC）	0	NO	30000	5000	3	10	20		50000	50000	3	3	1	0	NO	NO	6	6	5	2002	33	Private limited liability company	5	2	0	30	30															30
5	Hunan province	man	1974	36	senior high school	12	NO	YES		3000	4000	5		20	6	30000	30000	5	3	5	9	Buddhism	NO	5	5	5	2006	32	individual proprietorship		1		60	60	40	40	0	0	0	0	0	0	0	0	0	0	0	0
1030	Hebei province	man	1966	44	junior high school	9	the Communist Party of China (CPC）	0	NO	1000	2000	5	1.2	4	3.5	10000	2000	11	3	2	8	NO	NO	4	4	3	1997	31	individual proprietorship	1	1	1	40	40	60	60	0	0	0	0	0	0	0	0	0	0	0	0	300
316	Inner Mongolia	man	1976	34	junior high school	9	NO	NO	NO	7000	2000	5	10	15	5	20000	30000	5	5	2	12	NO	NO	4	4	7	2001	25	Private limited liability company	2	0	1	60	60	40	40	0	0	0	0	0	0	0	0	0	0	0	0	50
1002	Gansu province	man	1962	48	senior high school	12	NO	YES	NO	1000	2000	5	10	30	10	10000	20000	3	2	2	7	NO	NO	7	9	4	2000	38	Private limited liability company	2	1	1	100	100	0	0	0	0	0	0	0	0	0	0	0	0	0	0	242
6	Liaoning province	woman	1968	42	senior high school	12	NO	YES	NO	0	500	4	3	5	3	8000	10000	8	2	1	8	NO	NO	7	7	7	2008	40	Private limited liability company	2	0	0	100	100	0	0	0	0	0	0	0	0	0	0	0	0	0	0	100
1	Chongqing	man	1971	39	junior college	15	NO	YES	NO	500	200	3		5	4		20000	8	0	2	14	NO	NO	9	10	10	2006	35	individual proprietorship	1
40	Shanghai	man	1962	48	senior high school	12	NO	YES	NO	100	100	2	5	8	3	25000	5000	8	0	0	0	NO	NO	8	8	8	2007	45	individual proprietorship	2		1																	10
667	Jiangsu province	man	1966	44	undergraduate	16	NO	NO	NO	60000	71000	4	12	20	14	20000	40000	10	2	6	6	NO	NO	5	5	5	2002	36	Private limited liability company	3	0	2	80	80	20	20	0	0	0	0	0	0	0	0	0	0	0	0	500
702	Jiangsu province	man	1973	37	undergraduate	16	NO	NO	NO	18000	12000	2	14	18	5	10000	10000	10	3	4	7	NO	NO	6	6	7	2005	32	Private limited liability company	3	0	1	10	40	80	50	10	10	0	0	0	0	0	0	0	0	0	0	86
34	Heilongjiang Province	man	1949	61	senior high school	12	the Communist Party of China (CPC）	0	NO	2000	2500	2	0	20	10	5000	5000	8	4	1	11	NO	NO	3	3	3	1996	47	individual proprietorship	1	0	0	100	100	0	0	0	0	0	0	0	0	0	0	0	0	0	0	100
34	Zhejiang Province	man	1961	49	junior high school	9	the Communist Party of China (CPC）	0	NO	21600	13100	5	12	15	7	15000	23000	9	2	1	12	NO	NO	4	4	4	1997	36	Private limited liability company	2	1	2	50	50	0	0	50	50	0	0	0	0	0	0	0	0	0	0
527	Jiangsu province	man	1966	44	senior high school	12	NO	0	NO	1500	2000	5	3	10	6	10000	30000	2	3	0	6	NO	NO	5	5	5	2001	35	Private limited liability company			1	90	90	10	10	0	0	0	0	0	0	0	0	0	0	0	0	50
565	Fujian Province	man	1962	48	junior college	15	the Communist Party of China (CPC）	0	NO	400000	220000	3	10	15				8	5	3	8	NO	NO	3	3	3	1998	36	Private limited liability company	2		1	97		3		0		0		0		0		0		0		5000
3	Hebei province	man	1965	45	undergraduate	16	NO	NO	NO	19000	7000	3	10	30	20	60000	35000	4	2	1	0	Buddhism		4	5	6	2005	40	Private limited liability company	2		1	66	87	34	13	0	0	0	0	0	0	0	0	0	0	0	0	166
54	Beijing	woman	1954	56	junior college	15	Democratic Party	0	NO	32000	15000	3	20	26	10	20000	10000	6	2	2	0	NO	NO	4	6	6	1998	44	Private limited liability company	1	1	0	100	100	0	0	0	0	0	0	0	0	0	0	0	0	0	0	200
691	Jiangsu province	man	1961	49	undergraduate	16	the Communist Party of China (CPC）	0	NO	220000	300000	4	25	55	10	20000	20000	12	3	2	7	NO	NO	3	3	3	2000	39	individual proprietorship	1			100	100	0	0	0	0	0	0	0	0	0	0	0	0	0	0	1426
42	Shanxi Province	man	1961	49	junior high school	9	NO	YES	director	28000	15000	4	6	15	8	10000	60000	4	2	1	17	NO	NO	5	6	5	1992	31	individual proprietorship	1	0	0	100	100	0	0	0	0	0	0	0	0	0	0	0	0	0	0	30
8	Guangdong province	man	1972	38	junior high school	9	NO	NO	NO	1500	800	4	15	30	6	30000	30000	10	4	2	8	NO	NO	5	5	5	1994	22	Private limited liability company	1	1	1	90	90	10	10	0	0	0	0	0	0	0	0	0	0	0	0
6	Guangdong province	man			junior college	15	NO	NO	NO	60000	50000							10	4	1	9	NO	NO	5	5	5	2007			2	1	0	50	50	0	0	50	50	0	0	0	0	0	0	0	0	0	0	300
1028	Henan province	man	1964	46	undergraduate	16	NO	YES		500	1000	3	6	7	2	5000	15000	10	4	2	8			5	5	5	2005	41	partnership	3	1		60				30												260
5	Heilongjiang Province	woman	1973	37	postgraduate	19	NO	NO	NO	12000	21000	3	20	25	10		20000	6	2	2	0		NO	5	5	6	2001	28	individual proprietorship	0	1	0	100		0		0		0		0		0		0		0		200
580	Fujian Province	man	1958	52	junior college	15	NO	NO	NO	1000	1200	3	2	3	3	1000	1500	8	2	1	8	Christian	YES	6	5	7	2003	45	partnership	2	1	2	50	50	50	50	0	0	0	0	0	0	0	0	0	0	0	0	150
24	Hubei Province	man	1965	45	junior college	15	the Communist Party of China (CPC）	0	NO	120000	50000	3	12					6	3	2	13	NO	NO	3	3	3	1997	32	Private limited liability company	2	0	0	33.25	95	55.25	0	11.5	5	0	0	0	0	0	0	0	0	0	0	5000
1027	Chongqing	man	1950	60	junior high school	9	the Communist Party of China (CPC）	0	party branch secretary	40000	50000	5	18	40	10	1800	43000	6	3	1	14	NO	YES	4	4	5	1994	44	company limited by shares	63	1	4	8	8	16	16	71	71	5	5	0	0	0	0	0	0	0	0	940
299	Inner Mongolia	man	1972	38	junior college	15	the Communist Party of China (CPC）	0	NO	1000	1000	3	4	7	4	20000	20000	10	2	2	10	NO	NO	6	5	8	2007	35	Private limited liability company	4		0	20	20	0	0	80	80	0	0	0	0	0	0	0	0	0	0	100
24	Shanxi Province	man	1960	50	elementary school	6	NO	NO	NO	4000000	3000000	6	50	100	10	30000	60000	10	3	1	10	NO	NO	2	2	1	1995	35	company limited by shares	5		5	98	98	2	2	0	0	0	0	0	0	0	0	0	0	0	0	35
56	Sichuan province	man	1956	54	postgraduate	19	the Communist Party of China (CPC）	0	NO	10000000	900000	5	30	70	21	80000	100000	8	6	1	9	NO	NO	4	4	3	1993	37	individual proprietorship	0	1	0	100	100	0	0	0	0	0	0	0	0	0	0	0	0	0	0	100
15	Hunan province	man	1976	34	senior high school	12	NO	YES	NO	10000	15000	3	10	15	5	15000	15000	8	2	1	8	NO	NO	6	7	10	2002	26	company limited by shares	2	1	2	30	30	40	40	30	30	0	0	0	0	0	0	0	0	0	0	62
6	Inner Mongolia	man	1963	47	junior high school	9	NO	YES	NO	7000	10000	3	10	15	9	10000	30000	12	4	2	6	NO	NO	5	5	5	2001	38	Private limited liability company	5	1	3	80	80	20	20	0	0	0	0	0	0	0	0	0	0	0	0	410
7	Liaoning province	man	1983	27	undergraduate	16	the Communist Party of China (CPC）	0	NO	300000	10000	5	60	500	200	1000000	300000	5	1	1	10	Buddhism	NO	1	1	3	1989	6	individual proprietorship	1	3	1
39	Sichuan province	man	1972	38	undergraduate	16	the Communist Party of China (CPC）	0	NO	660000	200000	4	20	22	10	30000	20000	4	6	2	12	NO	NO	3	5	4	2000	28	company limited by shares	4	1	0	60	60	40		0		0		0		0		0		0		100
1006	Anhui Province	woman	1977	33	undergraduate	16	NO	0	NO	8000	12000	0	15	20	5	20000	20000	8	3	1	10	NO	NO	6	6	6	1997	20	Private limited liability company	3		2
126	Shanghai	man	1949	61	senior high school	12	the Communist Party of China (CPC）	0	NO	250000	50000	5	10	35	15	20000	10000	8	2	2	12	NO	NO	5	5	7	2003	54	Private limited liability company	2	1	1	0	0	75	75	25	25	0	0	0	0	0	0	0	0	0	0	600
515	Jiangsu province	man	1973	37	junior high school	9	NO	NO	NO	0	500	6	15	15	8	20000	10000	5	1	2.5	1	NO	NO	9	4	4	2007	34	Private limited liability company	2		1	90	90	10	10	0	0	0	0	0	0	0	0	0	0	0	0	60
33	Zhejiang Province	man	1959	51	senior high school	12	the Communist Party of China (CPC）	0	NO	21000	15000	5	10	15	9	10000	45000	10	1	0.5	12.5	NO	NO	4	4	5	2001	42	Private limited liability company	6	1	1	32	32	0	0	68	68	0	0	0	0	0	0	0	0	0	0
6	Shanghai	man	1964	46	undergraduate	16	NO	NO	NO	0	10000	4	8	20	8	20000	20000	4	5	1	9	NO	NO	3	5	5	2006	42	Private limited liability company	2	0	1	60		40		0		0		0		0		0		0		100
32	Hunan province	man	1969	41	junior college	15	NO	NO	NO	10000	10000	4	4	10	6	20000	40000	8	6	2	8	NO	NO	7	7	6	2009	40	partnership	1	1	1	90	90	10	10	0	0	0	0	0	0	0	0	0	0	0	0	17
672	Jiangsu province	man	1963	47	undergraduate	16	the Communist Party of China (CPC）	0	NO	200000	100000	2	30	45	10	30000	50000	10	4	2	8	NO	NO	4	3	2	2004	41	Private limited liability company	23	0	0	58	60	0	0	42	40	0	0	0	0	0	0	0	0	0	0	500
62	Heilongjiang Province	woman	1969	41	junior high school	9	NO	YES	NO	100	100	3	9	14	5	10000	10000	0	0	0	0	NO	NO						company limited by shares	33	1	0	0.3	0.3
16	Guizhou province	man	1966	44	undergraduate	16	the Communist Party of China (CPC）	0	NO	500000	100000	4	50	58	8	50000	30000	3	6	1	14	NO	NO	6	6	6	2003	37	Private limited liability company	2	1	2	95	95	5	5	0	0	0	0	0	0	0	0	0	0	0	0	4890
654	Jiangsu province	man	1967	43	junior college	15	the Communist Party of China (CPC）	0	NO	100000	60000	4	12	18	8	3000	20000	8	3	1	7	NO	NO	3	4	5	2004	37	Private limited liability company	2		0	80	80	20	20	0	0	0	0	0	0	0	0	0	0	0	0	300
639	Jiangsu province	man	1971	39	postgraduate	19	Democratic Party	0	NO	45000	52000	4	15	15	11.3	23000	90000	9.5	2.5	3.5	8.5	NO	NO	3	4	4	1998	27	company limited by shares	6	1	1	39	39	12	12	30	30	0	0	19	19	0	0	0	0	0	0	480
1019	Sichuan province	man	1967	43	undergraduate	16	NO	NO	NO	100000	50000	3	50	57	17	70000	30000	4	11	1	8	NO	NO	8	9	10	1997	30	Private limited liability company	3		0	40	40	0	0	60	60	0	0	0	0	0	0	0	0	0	0	1000
346	Jiangsu province	man	1957	53	junior college	15	the Communist Party of China (CPC）	0	NO	20000	50000	3	100	130	30	100000	200000	8	3	2	6	Christian	YES	4	4	4	2004	47	partnership	3	1		80	80	0	0	0	0	0	0	0	0	0	0	0	0	20	20	1000
24	Liaoning province	man	1977	33	elementary school	9	the Communist Party of China (CPC）	0		20000	30000	3	1	3	2.7	10000	5000	6	2	5	11	NO	NO	5	5	5	1999	22	company limited by shares	3	1	0	51		49		0		0		0		0		0		0		100
27	Jilin province	man	1965	45	senior high school	12	NO	0	NO	30000	30000	4	15	20	10	30000	40000	10	3	1	10	NO	NO	8	8	9	1996	31	individual proprietorship	1	1	0	100	100	0	0	0	0	0	0	0	0	0	0	0	0	0	0	500
1013	Tianjin	man	1952	58	junior high school	9	NO	NO	NO	18000	30000	13	20	70	30	100000	50000	12	1	1	8	NO	NO	6	6	6	2002	50	partnership	2	0	1	50	50	50	50	0	0	0	0	0	0	0	0	0	0	0	0	50
21	Zhejiang Province	woman	1965	45	senior high school	12	the Communist Party of China (CPC）	0	NO	20000	20000	5	5	8	5	10000	40000	4	4	4	12	NO	NO	8	4	4	2003	38	Private limited liability company	3	1	1	20	52	0	10	80	38	0	0	0	0	0	0	0	0	0	0	330
39	Anhui Province	man	1962	48	junior college	15	the Communist Party of China (CPC）	0	NO	30000	20000	5	3	100	40	200000	50000	10	6	0	8	Buddhism	NO	8	8	8	1995	33	Private limited liability company	4	1	4	80	80
223	Shanghai	man	1963	47	senior high school	12	NO	NO	NO	12000	15000	5	12	14	6	20000	20000	5	2	1	0	Buddhism	NO	3	3	5	1992	29	Private limited liability company
3002	Henan province	man	1970	40	senior high school	12	the Communist Party of China (CPC）	0	NO	12000	15000	5	3	30	10	5000	20000	8	3	2	8	NO	NO	6	3	2	2004	34	Private limited liability company	2	1	1	80	80	20	20	0	0	0	0	0	0	0	0	0	0	0	0	100
1012	Hebei province	man	1958	52	junior college	15	the Communist Party of China (CPC）	0	NO	11000	12000	3	6	8	5	20000	10000	6	6	2	8	NO	NO	1	1	1	1997	39	company limited by shares	1	1	1	75	75	25	25	0	0	0	0	0	0	0	0	0	0	0	0	800
1014	Liaoning province	woman	1964	46	undergraduate	16	the Communist Party of China (CPC）	0	NO	100000	10000	3	5	5	4	10000	30000	8	3	1	6	NO	NO	7	8	9	1998	34	company limited by shares	3	1	1	15	5	0		85	85	0		0		0		0		0		200
1038	Beijing	man	1959	51	undergraduate	16	NO	0	NO	100000	10000							10	2	1	11	NO	NO	6	6	6	2000	41	company limited by shares	2			90	90	0	0	0	0	0	0	0	0	0	0	0	0	10	10	10
21	Hubei Province	man	1978	32	senior high school	12	the Communist Party of China (CPC）	0	NO	3000	8000	5	20	50	15	10000	10000	8	4	3	9	Buddhism	NO	5	4	4	1998	20	individual proprietorship		2	1	70	70	30	30	0	0	0	0	0	0	0	0	0	0	0	0	300
35	Guangdong province	man	1952	58	junior high school	9	the Communist Party of China (CPC）	0	party branch secretary	10000	8000	9		20	10	50000	50000	8	4	4	8	NO	NO	6	3	3	2001	49	Private limited liability company	3	1	0	51		49		0		0		0		0		0		0
1014	Sichuan province	woman	1968	42	junior college	15	NO	0	NO	20000	5000	3	20	26	10	30000	50000	6	1	1	8	NO	NO	5	4	4	2006	38	Private limited liability company	3	1	0	90	90	0	0	10	10	0	0	0	0	0	0	0	0	0	0	30
35	Shandong province	man	1954	56	senior high school	12	the Communist Party of China (CPC）	0	NO	3000	5000	5	2	5	3	10000	10000	6	6	2	10	NO	NO	8	8	9	2008	54	company limited by shares	2	1		49	49	0	0	0	0	51	51	0	0	0	0	0	0	0	0	500
2	Heilongjiang Province	man	1969	41	undergraduate	16	NO	YES	NO	2000	5000	3	50	50	20		100000	7	2	2	0	NO	NO	7	7	7	2002	33	individual proprietorship	0	1	0	100		0		0		0		0		0		0		0		200
127	Beijing	man	1974	36	undergraduate	16	the Communist Party of China (CPC）	0	NO	5000	5000	3	20	35	15	50000	30000	6	2	1	4	NO	NO	8	9	10	2005	31	company limited by shares	3	1	0	60	60	0	0	40	40	0	0	0	0	0	0	0	0	0	0
128	Beijing	man	1975	35	junior college	15	NO	YES	NO	15000	5000	2	5	8	3			6	1	0	0	NO	NO	8	7	8	2000	25	company limited by shares	30	1	0	50	50
19	Hebei province	man	1970	40	undergraduate	16	NO	YES	NO	2000	3000	2	2	3	3	10000	5000	6	4	2	6	NO	NO	6	6	6	2002	32	company limited by shares	2	1	2	90	90	10	10	0	0	0	0	0	0	0	0	0	0	0	0	10
204	Jiangsu province	man	1948	62	junior college	15	NO	NO	NO	3000	3000	2	20	50	10	50000	10000	6	6	2	6	NO	NO	5	7	7	1998	50	individual proprietorship	1	0		100	100	0	0	0	0	0	0	0	0	0	0	0	0	0	0	40
182	Jiangsu province	man	1969	41			Democratic Party	0	NO	8000	3000	3	27	40	10	13000	10000	5	3	1	8	Buddhism		5	6	5	2001	32	Private limited liability company	1	0	0	100	100	0	0	0	0	0	0	0	0	0	0	0	0	0	0	55
7	Heilongjiang Province	man	1970	40	junior college	15	NO	NO		1000	2000	2	35	35	10	0	0	6	2	2	0	NO	NO	8	8	7	2000	30	individual proprietorship	0	1	0	100		0		0		0		0		0		0		0		150
1018	Heilongjiang Province	woman	1973	37	senior high school	12	NO	NO	NO	2000	2000	4	30	30	10		20000	6	2	1	0	NO	NO	8	8	8	1992	19	individual proprietorship	0	0	0	100		0		0		0		0		0		0		0		100
1039	Beijing	woman	1965	45	undergraduate	16	NO	0	NO	2000	1500	0	10	10	5			8	3	2	8	NO	NO	8	8	8	2004	39	company limited by shares	4	1	0	60	50	0		40		0		0		0		0		0		100
1025	Guangdong province	man	1967	43	senior high school	12		YES	NO	10000	1000	5	50	50	20	50000	150000	8	2	1	8	Buddhism		5	5	8	2006	39	individual proprietorship				100	100	0	0	0	0	0	0	0	0	0	0	0	0	0	0
297	Inner Mongolia	woman	1969	41	junior college	15	the Communist Party of China (CPC）	0	NO	2000	1000	4	2	4	3	10000	20000	8	2	1	13	NO	NO	6	5	8	2003	34	Private limited liability company	2	0	0	80	80	0	0	20	20	0	0	0	0	0	0	0	0	0	0	30
6	Beijing	man	1960	50	senior high school	12	the Communist Party of China (CPC）	0	director	500	1000	6	4	15	20		200000	6	0	0	2	NO	NO	5	3	10	1998	38	Private limited liability company			2	0	0	100	100	0	0	0	0	0	0	0	0	0	0	0	0	50
126	Guizhou province	woman	1965	45	senior high school	12	NO	0	NO	3000	1000	14	2	15	6	3000	30000	10	3	0	10	NO	NO	5	5	4	2007	42	company limited by shares	2	1	1	50	50	50	50	0	0	0	0	0	0	0	0	0	0	0	0	210
307	Inner Mongolia	man	1967	43	junior high school	9	NO	NO	NO	0	1000	3	4	5	2	10000	10000	10	4	0	10	NO	NO	7	7	8	2005	38	Private limited liability company	2	0	0	60	60	0	0	40	40	0	0	0	0	0	0	0	0	0	0	50
41	Guangxi	man	1966	44	senior high school	12	NO	YES	NO	400	600	7	18	25	4	1000	2500	8	0	3	10	NO	NO	9	10	10	1999	33	Private limited liability company	5		0	100	100	0	0	0	0	0	0	0	0	0	0	0	0	0	0	60
32	Hainan Province	man	1970	40	junior college	15	NO	YES	NO	0	500	5	6	8	6	9000	10800	4	5	2	7	Buddhism		6	3	8	2008	38	partnership	3	0	1	50	48	30	26	20	16	0		0		0		0		0		100
11	Liaoning province	man	1951	59	junior high school	9	NO	NO	NO	0	500	5	3	7	4	20000	15000	8	3	2	7	NO	NO	8	8	8	2006	55	individual proprietorship	1	0		100	100	0	0	0	0	0	0	0	0	0	0	0	0	0	0	30
24	Sichuan province	man	1952	58	elementary school	9	NO	YES	NO	0	500	4	2	10	2	15000	5000	8	3	2	4	NO	NO	7	7	8	1990	38			1	1	50	50	50	50	0	0	0	0	0	0	0	0	0	0	0	0
242	Jilin province	man	1966	44	undergraduate	16	NO	NO		200	400	2	4	6	5	10000	20000	8	4	1	11	NO	NO	8	8	8	2008	42	Private limited liability company	2		1	70	70	30	30	0	0	0	0	0	0	0	0	0	0	0	0	30
685	Jiangsu province	man	1960	50	senior high school	12	NO	NO	NO	200	300	4	6	7	5	2000	30000	8	1	1	14	NO	NO	5	5	4			individual proprietorship	1	0	0	100	100	0	0	0	0	0	0	0	0	0	0	0	0	0	0	300
231	Jilin province	woman	1974	36	undergraduate	16	the Communist Party of China (CPC）	0	NO	200	200	3	3	6	4	10000	10000	5	1	2	10	NO	NO	8	9	10	2007	33	Private limited liability company	2			0	0	0	0	100	100	0	0	0	0	0	0	0	0	0	0	3
44	Sichuan province	man	1967	43	postgraduate	19	NO	YES	NO	300000	2100000	10	10	20	15	50000	50000	7	5	3	9	NO	NO	3	3	3	1994	27	Private limited liability company	1			100		0		0		0		0		0		0		0		3000
129	Shanghai	man	1961	49	undergraduate	16	Democratic Party	YES	NO	1600000	1300000	1	30	150	120	350000	450000	4	3	2	10	NO	NO	3	2	3	1993	32	Private limited liability company	3	0	1	30	40	40	12	30	48	0	0	0	0	0	0	0	0	0	0	1080
89	Zhejiang Province	man	1969	41	postgraduate	19	the Communist Party of China (CPC）	0	NO	100000	50000	4	12	200	13	30000	30000	10	3	2	6	Buddhism	NO	3	2	3	1997	28	Private limited liability company	2	0	1	66	66	33	33													3850
5	Hebei province	man	1958	52	undergraduate	16	the Communist Party of China (CPC）	0		28000	14000	3	10	17	7	10000	20000	6	1	0.5	0		NO	5	5	5	1999	41	company limited by shares	7	1	0	10	10															100
131	Shanghai	man	1965	45	postgraduate	19	NO	YES	NO	0	114500	4	25	25	35	200000	150000	10	1	1	8	NO	NO	5	5	10	2004	39	Private limited liability company	4	1	2	55		45		0		0		0		0		0		0		4000
208	Jiangxi province	man	1966	44	undergraduate	16	NO	NO	NO	5000	3000	2	0	16	4	10000	12000	5	2	1	9	NO	NO	3	3	3	2003	37	Private limited liability company	3	0	0	50	50	0	0	50	50	0	0	0	0	0	0	0	0	0	0	300
1007	Guizhou province	woman	1969	41	senior high school	12	NO	YES	NO	85000	93000	3	20	40	10	50000	35000	6	3	3	12	NO	NO	5	5	7	2004	35	Private limited liability company	2	0	2	39	69	36	24	25	7	0	0	0	0	0	0	0	0	0	0	350
90	Zhejiang Province	man	1971	39	junior college	15	the Communist Party of China (CPC）	0	NO	50000	40000	4	8	20	10	10000	10000	8	1	1	14	Buddhism		5	7	5	2001	30	company limited by shares	4	1	2	10	10	50	50	10	10	30	30	0	0	0	0	0	0	0	0	500
46	Zhejiang Province	man	1972	38	undergraduate	16	the Communist Party of China (CPC）	0	NO	47862.8	50000	4	10	20	15	50000	80000	6	4	3	8	NO	NO	6	5	6	2001	29	Private limited liability company	3	1	1	70
47	Shandong province	man	1963	47	undergraduate	16	the Communist Party of China (CPC）	0	NO	80000	130000	3	10	20	8	10000	20000	8	2	2	7	NO	NO	2	2	2	1998	35	Private limited liability company	3	1	3	50	50	50	50	0	0	0	0	0	0	0	0	0	0	0	0	200
13	Chongqing	man	1960	50	junior college	15	the Communist Party of China (CPC）	0	NO	20000	25000	3	5	6	3	5000	5000	10	4	2	8	NO	NO	6	5	5	1998	38	company limited by shares	13	1	0	30	51	0	0	70	49	0	0	0	0	0	0	0	0	0	0	80
1041	Shandong province	man	1960	50	senior high school	12	the Communist Party of China (CPC）	0	NO	100000	200000	4	10	14	6	40000	20000	8	7	2	7	NO	NO	2	3	3			Private limited liability company	1	1		100	100	0	0	0	0	0	0	0	0	0	0	0	0	0	0
1068	Sichuan province	man	1955	55	junior college	15	NO	YES	NO	310000	80000	4						0	0	0	0	Buddhism	YES	5	5	6	2000	45	Private limited liability company	2	1	2
36	Hebei province	man	1975	35	junior high school	9	NO	YES	NO	25000	40000	7	10	23	18	10000	20000	10	3	2	9	NO	NO	4	5	6	2002	27	individual proprietorship	1	1		100	100	0	0	0	0	0	0	0	0	0	0	0	0	0	0	300
139	Jiangsu province	man	1953	57	senior high school	12	NO	NO	NO	30000	20000	4	12	18	13	10000	20000	8	6	2	8	Buddhism		4	4	5	1996	43	Private limited liability company	2	1		50	50	0	0	20	20	0	0	30	30	0	0	0	0	0	0	1000
341	Jiangsu province	woman	1975	35	undergraduate	16	the Communist Party of China (CPC）	0	NO	5000	10000	3	20	30	10	20000	50000	8	2	2	8	NO	NO				1998	23	company limited by shares	3	3		50	50	30	30	0	0	0	0	0	0	0	0	0	0	20	20	2000
1021	Jiangsu province	man	1959	51	senior high school	12	the Communist Party of China (CPC）	0	NO	10000	10000	3	2	12	5	3000	300	5	2	1	16	NO	NO	9	10	10			individual proprietorship	10	1		100	100	0	0	0	0	0	0	0	0	0	0	0	0	0	0	100
1	Guangdong province	man	1967	43	undergraduate	16	NO	YES	NO	5000	2000	4	8	8	7	40000	30000	8	2	1	13		NO	6	7		2005	38	Private limited liability company	2	1	1	3.55	3.55	3.55	3.55	0	0	0	0	92.9	92.9	0	0	0	0	0	0	1380
1018	Zhejiang Province	man	1961	49	senior high school	12	NO	YES		1000	1000	5	6	30	6.5	7000	18000	6	2	4	10	NO	NO	8	6	6	1999	38	partnership	2	1	1	55	55	45	45	0	0	0	0	0	0	0	0	0	0	0	0
5	Guangdong province	man	1969	41	junior college	15	NO	0	NO	4500	3800	3	4	5	4			8	4	2	7	NO	NO	5	7	6	2007	38	Private limited liability company	5	1	1	24.5		0		75.5		0		0		0		0		0
15	Guangdong province	man	1968	42	senior high school	12	the Communist Party of China (CPC）	0	NO	12000	15000	5	16	30	8		50000	10	0	0	8	NO		3	3	3	1993	25			1		100	100	0	0	0	0	0	0	0	0	0	0	0	0	0	0	120
1039	Shaanxi Province	man	1959	51	junior college	15	the Communist Party of China (CPC）	0	NO	80000	10000	3	3	5	3	7000	10000	10	4	2	8	NO	NO	6	5	6	1998	39	Private limited liability company	3	0	0	70	79	0	0	30	21	0	0	0	0	0	0	0	0	0	0	1000
1002	Sichuan province	man	1971	39	junior college	15	the Communist Party of China (CPC）	0	NO	10000	20000	4	2	6	5	10000	10000	8	2	2	0	other	NO	5	5	5	2005	34	company limited by shares	2	1		80	80	20	20	0	0	0	0	0	0	0	0	0	0	0	0	100
103	Tianjin	man	1962	48	undergraduate	16	the Communist Party of China (CPC）	0	NO	68000	53000	2	3.8	3.8	3.8	6000	5000	7	1.5	1	14.5	NO	NO	6	9	7	1998	36	Private limited liability company	2	1	0	48	38	0	0	52	46	0	0	0	0	0	0	0	0	0	16	300
31	Guangxi	woman	1965	45	senior high school	12	NO	YES	NO	5000	5000	2	5	10	7	3000	5000	5	3	0	10	NO	NO	8	7	9	2007	42	partnership	2	0	0	50	50	0	0	50	50	0	0	0	0	0	0	0	0	0	0	100
11	Jilin province	man	1947	63	senior high school	12	the Communist Party of China (CPC）	0	NO	3000	5000	5	20	30	20	50000	30000	6	2	1	15	NO	NO	3	4	4	1990	43	Private limited liability company	1	1	0	100	100	0	0	0	0	0	0	0	0	0	0	0	0	0	0	70
45	Heilongjiang Province	man	1965	45	junior college	15	NO	YES		2000	2000	3	2	3	3		10000	8	2	3	2	NO	NO	7					company limited by shares	3	1		60	60															180
31	Zhejiang Province	man	1962	48	senior high school	12	the Communist Party of China (CPC）	0	NO	25000	27910	5	8	15	8	9500	35000	8	2	2	12	NO	NO	5	5	6	1997	35	Private limited liability company	2	1	2	62	62	38	36	0		0		0		0		0		0
10	Liaoning province	man	1966	44	senior high school	12	NO	YES	NO	50000	50000	3	2	6	5	30000	20000	8	4	1	6	NO	NO	6	7	7	2005	39	Private limited liability company	2	1	0	51	51															500
11	Hubei Province	man	1958	52	senior high school	12	the Communist Party of China (CPC）	0	NO	2000	2000	3	4	9	4	10000	20000	7	1	1	8	NO	NO	8	6	8	2002	44	Private limited liability company		2	0	0	0	0	0	0	0	100	100	0	0	0	0	0	0	0	0	50
54	Shandong province	man	1969	41	junior college	15	NO	0	NO	30000	40000	5	15	20	10	20000	20000	3	2	2	10	NO	NO	3	4	5	2002	33	partnership	3	1	1	80	80	10	10	10	10	0	0	0	0	0	0	0	0	0	0	50
14	Henan province	man	1974	36	junior college	15	NO	NO	NO	200	300	2	5	5	4	5000	8000	4	4	2	8	NO	NO	7	7	7	2006	32	Private limited liability company	2		1	50	50	50	50	0	0	0	0	0	0	0	0	0	0	0	0	20
8	Henan province	woman	1965	45	junior college	15	NO	0	NO	7000	1000	3	4	6	4	7000	15000	3	2	1	10	NO	NO	4	7	6	2001	36	Private limited liability company	2	0	1	60	60	40	40	0	0	0	0	0	0	0	0	0	0	0	0	50
1017	Hebei province	man	1951	59	junior college	15	the Communist Party of China (CPC）	0	party branch secretary	50000	60000	1	10	15	4	10000	20000	6	7	6	5	Buddhism		3	3	3	1999	48	Private limited liability company	1	2		80	29	20	7	0		0		0		0		0		0		500
207	Jiangsu province	man	1926	84	junior college	15	NO	NO	NO	208	50000	6	20	30	20	50000	30000	10	2	2	6	NO	NO	4	3	8	2003	77	Private limited liability company	3	1	0	75	74	0	0	25	26	0	0	0	0	0	0	0	0	0	0	50
531	Jiangsu province	man	1959	51	junior college	15	Democratic Party	0		15000	500	3	5	8	5	18000		8	4	2	10	Buddhism					1998	39	Private limited liability company	3		1	60	60	20	20	20	20	0	0	0	0	0	0	0	0	0	0	58
303	Fujian Province	man	1977	33	postgraduate	19	NO	0	NO	457100	278400	5	30	50				9	2	2	11	Buddhism		5	4	6	1997	20	Private limited liability company	3	0	2	48	48	52	52	0	0	0	0	0	0	0	0	0	0	0	0	15000
91	Sichuan province	man	1970	40	undergraduate	16	the Communist Party of China (CPC）	0	NO	100000	70000	3	9	9	2.1	9000	12000	6	1	1	8	other	YES	6	5	5	1998	28	company limited by shares	5	1		40
53	Anhui Province	man	1967	43	junior college	15	the Communist Party of China (CPC）	0	director	0	55000	4	3.2	5.2	4		15000	10	3	3	8	NO	NO	8	6	8	2006	39	partnership	4	1	1	60	60	40	40	0	0	0	0	0	0	0	0	0	0	0	0
84	Anhui Province	man	1963	47	junior college	15	Democratic Party	0		50000	150000	3	12	20	18	10000	50000	10	2	1	6	Buddhism	YES	5	5	5	2000	37	Private limited liability company	3	2	1	70	70	20	20	10	10	0	0	0	0	0	0	0	0	0	0	50
103	Sichuan province	man	1965	45	postgraduate	19	the Communist Party of China (CPC）	0		100000	100000	6	20	30	20	50000	50000	5	1	1	10		NO	5	5	6	1991	26	Private limited liability company	3	2	1	90	90	5	5	3	3	2	2	0	0	0	0	0	0	0	0
67	Shanghai	man	1952	58	junior college	15	the Communist Party of China (CPC）	0	NO	300000	80000	5	20	50	20	100000	100000	8	2	1	5	Buddhism	NO	7	7	6	2003	51	Private limited liability company	2	1	2	80		20		0		0		0		0		0		0		2500
68	Beijing	man	1950	60	junior college	15	the Communist Party of China (CPC）	0	NO	170000	50000	4	70	100	85	300000	250000	7	4	2	9	NO	NO	5	5	4	1995	45	Private limited liability company	8	1	2	46.37	51	28.17	23	25.46	26	0	0	0	0	0	0	0	0	0	0	5501
1003	Sichuan province	man	1968	42	undergraduate	16	the Communist Party of China (CPC）	0	NO	15000	20000	5	4	6	4	10000	30000	10	2	1	11	NO	NO	7	6	7	2005	37	Private limited liability company	2	1		70	70	0	0	30	30	0	0	0	0	0	0	0	0	0	0	500
69	Sichuan province	man	1963	47	junior college	15	the Communist Party of China (CPC）	0		50000	20000							6	2	1	15						2002	39	Private limited liability company	2	1	1	90	90	0	0	10	10	0	0	0	0	0	0	0	0	0	0	750
312	Fujian Province	man	1963	47	senior high school	12	NO	NO	NO	50000	20000	5	130	210	40	100000	80000	4	12	1	7	Buddhism					2001	38	individual proprietorship				100	100	0	0	0	0	0	0	0	0	0	0	0	0	0	0	500
43	Jilin province	woman	1962	48	senior high school	12	NO	YES	NO	20000	10000	4	12	24		150000	70000	10	2	1	6	NO	NO	3	4	6	1997	35	individual proprietorship	1			0	0	100	100	0	0	0	0	0	0	0	0	0	0	0	0	10
1024	Chongqing	man	1961	49	junior college	15	Democratic Party	0	NO	5000	6000	3	5	8	2	5000	2000	10	3	2	9	NO	NO	5	5	5	1999	38	Private limited liability company	2	1	1	66	66	34	34	0	0	0	0	0	0	0	0	0	0	0	0	50
1036	Hebei province	man	1962	48	postgraduate	19	the Communist Party of China (CPC）	0	NO	4000	5000	4	6	12	5.3	13500	15000	6	5	3	8	NO	NO	4	5	3	1990	28	Private limited liability company	1	1	1
34	Jilin province	woman	1978	32	undergraduate	16	the Communist Party of China (CPC）	0	NO	2000	2000	2	5	20	15	50000	30000	5	3	2	14	NO	NO	3	4	4	2007	29	individual proprietorship	1	1	0	100	100	0	0	0	0	0	0	0	0	0	0	0	0	0	0	368
15	Guangxi	man	1939	71	undergraduate	16	NO	NO	NO	200	100	1	2	4	3	5000	1000	3	2	2	8	Buddhism	YES	8	8	8	2004	65	individual proprietorship	2		0	70	70	0	0	30	30	0	0	0	0	0	0	0	0	0	0	22
2	Liaoning province	man	1956	54	senior high school	12	the Communist Party of China (CPC）	0	NO	40000	50000	3	2.4	6.6	6	30000	10000	12	5	1	6	NO	NO	4	4	5	1993	37	Private limited liability company	3		2	60	60	40	40	0	0	0	0	0	0	0	0	0	0	0	0	1000
33	Chongqing	man	1953	57	junior college	15	NO	YES		150000	100000	6	10	120	70	300000	400000	7	10	2	5	NO	NO	5	5	6	1996	43	Private limited liability company	3	1	1	71	71	24	24	0	0	0	0	0	0	0	0	0	0	5	5	2008
41	Zhejiang Province	man	1977	33	senior high school	12	the Communist Party of China (CPC）	0	party branch secretary	10000	28000	1	4	10	7	10000	10000	12	0	0	0	Buddhism		4	4	5	1999	22	Private limited liability company	4	1	3	35	35	32	32	33	33	0	0	0	0	0	0	0	0	0	0	500
30	Jilin province	man	1963	47	junior college	15	the Communist Party of China (CPC）	0	NO	15000	18000	5	15	18	8	4800	3500	8	4	4	8	NO	NO	1	1	2	2001	38	Private limited liability company	6	1	2	60	60	10	10	30	30	0	0	0	0	0	0	0	0	0	0	1303
671	Jiangsu province	man	1950	60	senior high school	12	the Communist Party of China (CPC）	0	NO	50000	50000	3	3	30	8	20000	20000	4	1	1	8	NO	NO	7	7	7	1998	48	Private limited liability company	1	1	1	51	80	0	0	0	0	0	0	0	0	49	20	0	0	0	0	249
786	Sichuan province	man	1961	49	junior college	15	the Communist Party of China (CPC）	0	NO	5000	8000	6	5	10	4	10000	10000	10	2	4	8	NO	NO	5	5	5	1997	36	Private limited liability company	2		1	76	76	24	24	0	0	0	0	0	0	0	0	0	0	0	0	820
23	Guangdong province	man	1950	60	junior high school	9	the Communist Party of China (CPC）	0	party branch secretary	20000	8000	8	12	30	5	20000	10000	8	1	1	8	NO	YES	6	5	4	1993	43	Private limited liability company	3		3	50	50	40	40	0	0	0	0	0	0	0	0	0	0	10	10
203	Tianjin	man	1946	64	junior college	15	the Communist Party of China (CPC）	0	NO	170000	210000	6	30	70	45	200000	50000	10	2	2	8		NO	3	3	3			Private limited liability company	3	0	2	60	60	40	40	0	0	0	0	0	0	0	0	0	0	0	0	2002
9	Zhejiang Province	woman	1963	47	undergraduate	16	the Communist Party of China (CPC）	0	NO	2000	10000	2	3	30		20000	300000	8	2	4	10	NO	NO	5	4	2	1998	35	Private limited liability company	2	1	1	90	90	10	10	0	0	0	0	0	0	0	0	0	0	0	0	208
5	Liaoning province	man	1956	54	senior high school	12	NO	NO	NO	20000	20000	5	10	15	8	20000	20000	8	4	1	8	NO	NO	7	7	7	2002	46	individual proprietorship	1	0		100	100	0	0	0	0	0	0	0	0	0	0	0	0	0	0	80
35	Liaoning province	man	1952	58	senior high school	12	NO	0	NO	3000	5000	3	3	4	2.4	3000	10000	8	4	2	10	NO	NO	5	4	4	2007	55	Private limited liability company	4	0	0	65	65	0	0	35	35	0	0	0	0	0	0	0	0	0	0	500
1010	Jiangsu province	man	1961	49	junior college	15	the Communist Party of China (CPC）	0	NO	20000	20000	3	12	20	5	2000	5000	12	2.5	1.5	8	NO	NO	5	5	5	1998	37	Private limited liability company	2	1	1	56	56	44	44	0	0	0	0	0	0	0	0	0	0	0	0	1258
96	Sichuan province	man	1961	49	senior high school	12	the Communist Party of China (CPC）	0		10000	10000	7	3	9		5000	10000	6	2	4	12	NO	NO	6	6	6	2000	39	Private limited liability company	2	1	1	95	95	5	5	0	0	0	0	0	0	0	0	0	0	0	0	200
7	Xinjiang	man	1957	53	senior high school	12	the Communist Party of China (CPC）	0	NO	16000	4000	4	2.5					8	2	1	8	NO	NO	8	7	7	2000	43	company limited by shares	39	0	1	10	31.15	0	3.3	90	65.55	0	0	0	0	0	0	0	0	0	0	78.5
15	Shanghai	man	1963	47	senior high school	12	NO	YES	NO	10000	10000	3	6	10				8	5	1	10	NO	NO	6	6	8	1993	30	Private limited liability company	2	1	1	60	65	40	35	0	0	0	0	0	0	0	0	0	0	0	0	60
1035	Shaanxi Province	woman	1955	55	junior college	15	the Communist Party of China (CPC）	0	NO	20000	26000	4	3	10	7	10000	26000	7	3	2	12	NO	NO	6	4	4	1998	43	Private limited liability company	5	0	1	72	95	0	0	28	5	0	0	0	0	0	0	0	0	0	0	173
606	Zhejiang Province	man	1976	34	undergraduate	16	the Communist Party of China (CPC）	0	NO	60000	100000	2	100	150	30	200000	100000	10	2	2	8	NO	NO	2	3	3	2007	31	Private limited liability company	2	0	1	90	90	10	10	0	0	0	0	0	0	0	0	0	0	0	0	500
23	Guizhou province	man	1969	41	senior high school	12	the Communist Party of China (CPC）	0	NO	230000	50000	5	20	25	5	5000	10000	6	4	2	6	NO	NO	6	7	4	2003	34	company limited by shares	1	1	1	75	75	25	25	0	0	0	0	0	0	0	0	0	0	0	0	225
23	Liaoning province	man	1952	58	junior high school	9	the Communist Party of China (CPC）	0	NO	5000	5000	3	20	65	40	48000	15000	4	2	0.5	12	NO	NO	6	6	7	1996	44	Private limited liability company	1	1	1	95	100	0	0	0	0	5	0	0	0	0	0	0	0	0	0	500
14	Inner Mongolia	man	1964	46	senior high school	12	NO	0	NO	4000	6000	4	15	40	15	30000	5000	9	5	2	8	Buddhism		7	8	6	2008	44	individual proprietorship	4	1	3	80	80	20	20	0	0	0	0	0	0	0	0	0	0	0	0	150
35	Heilongjiang Province	man	1949	61	junior high school	9	NO	NO	NO	5000	6000	1	0	30	10	5000	2000	8	4	1	11	NO	NO	2	5	6	2007	58	individual proprietorship	1	0	0	100	100	0	0	0	0	0	0	0	0	0	0	0	0	0	0	300
37	Sichuan province	man	1971	39	junior high school	9	NO	YES	NO	500	300	5						0	0	0	0	NO	NO	6	6	6	2006	35	individual proprietorship	1	1	1
29	Qinghai Province	man	1966	44	senior high school	12	the Communist Party of China (CPC）	0	NO	3890	2670	3						6	1	1	0			5	5	5	2001	35	Private limited liability company	3	1	3	60		40		0		0		0		0		0		0
103	Fujian Province	man	1959	51	junior college	15	the Communist Party of China (CPC）	0		30000	45000	4	15	23	8	23000	30000	10	4	3	7	Buddhism		5	6	4	2001	42	Private limited liability company	2		2	51	51	49	49	0	0	0	0	0	0	0	0	0	0	0	0	5000
693	Jiangsu province	man	1966	44	junior college	15	NO	YES	NO	18000	22000	6	25	40	8	12000	20000	4	4	1	8	NO	NO	5	4	3	1995	29	Private limited liability company	2	0	1	52	52	48	48	0	0	0	0	0	0	0	0	0	0	0	0	206
12	Tianjin	woman	1958	52	junior college	15	the Communist Party of China (CPC）	0		60000	125000	4	24	36	20	40000	40000	10	4	2	8	other	YES	6	5	5	2004	46	company limited by shares	4	1	1	36	36	4	4	60	60	0	0	0	0	0	0	0	0	0	0	100
28	Anhui Province	man	1963	47	junior college	15	the Communist Party of China (CPC）	0	NO	100000	100000	3	20	20	10	70000	30000	8	2	4	10	NO	NO	8	8	8	2005	42	Private limited liability company	1		0	100	100	0	0	0	0	0	0	0	0	0	0	0	0	0	0	100
110	Shandong province	man	1974	36	undergraduate	16	NO	NO	NO	20000	30000	3	3	5	6	5000	5000	12	2	1	6	NO	NO	3	3	3	2002	28	Private limited liability company	3	1	0	90	90	10	10	0	0	0	0	0	0	0	0	0	0	0	0	200
16	Hubei Province	man	1971	39	junior college	15	NO	NO	NO	50000	30000	3	10	20	5	10000	500	9	7	1	7	NO	NO	7	5	4	2001	30	company limited by shares		1		100	100	0	0	0	0	0	0	0	0	0	0	0	0	0	0	500
1034	Hebei province	man	1950	60	junior college	15	the Communist Party of China (CPC）	0	NO	6000	15000	3	10	12	4	12000	8200	9	4	3	8	NO	NO	3	3	3	1992	42	partnership	4	1	1
1056	Jiangsu province	woman	1957	53	junior college	15	NO	NO		10000	10000	2	10	15	5	10000	10000	6	3	3	12	Christian		3	5	5	1990	33	individual proprietorship				100	100	0	0	0	0	0	0	0	0	0	0	0	0	0	0	50
60	Shandong province	man	1965	45	undergraduate	16	the Communist Party of China (CPC）	0	NO	10000	10000	4	20	25	10	10000	30000	12	3	2	7	NO	NO	3	3	4	1996	31	Private limited liability company	3	0	0	60	60	0	0	40	40	0	0	0	0	0	0	0	0	0	0	400
21	Qinghai Province	man	1954	56	junior high school	9	NO	NO	NO	12000	10000	5	4	12	6	13000	30000	5	2	1	10	Buddhism		5	4	3	2000	46	individual proprietorship	0	1	0	100	100	0	0	0	0	0	0	0	0	0	0	0	0	0	0	60
1003	Hainan Province	man	1963	47	senior high school	12	Democratic Party	NO	director	5000	5000	5	35	150	20	50000	60000	7	3	3	11	Buddhism		5	4	5			Private limited liability company	2	0	1	100	100	0	0	0	0	0	0	0	0	0	0	0	0	0	0	30
692	Heilongjiang Province	man	1966	44	undergraduate	16		YES	NO	5000	5000	4	8	10	10			8	4	4	8	NO	NO	5	4	6	2004	38	Private limited liability company	2	1	2	60	60	40	40	0	0	0	0	0	0	0	0	0	0	0	0	300
107	Tianjin	man	1955	55	postgraduate	19	Democratic Party	0		2000	5000	3	10	12	5	10000	20000	10	2	2	10	NO	YES	5	5	5	2006	51	Private limited liability company	10	1	2	50	50	50	50	0	0	0	0	0	0	0	0	0	0	0	0	100
13	Hunan province	man	1969	41	senior high school	12	NO	YES	deputy director	15000	5000	7			5	5000	10000	8	5	3	8	NO	NO	5	4	6	2007	38	individual proprietorship	0	0	0	100	100	0	0	0	0	0	0	0	0	0	0	0	0	0	0	200
116	Shaanxi Province	man	1964	46	undergraduate	16	the Communist Party of China (CPC）	0	NO	10000	5000	3	10	16	10	30000	30000	12	2	2	8	NO	NO	4	3	8			Private limited liability company	2	0	0	95	95	0	0	5	5	0	0	0	0	0	0	0	0	0	0	100
1029	Hebei province	man	1945	65	junior high school	9	NO	YES	NO	1000	1000	2	1.2	2.4	1.5	2000	1000	10	1	1	0	NO	NO	5	3	3			individual proprietorship				100	100	0	0	0	0	0	0	0	0	0	0	0	0	0	0	0.5
301	Inner Mongolia	man	1974	36	undergraduate	16	the Communist Party of China (CPC）	0	NO	1000	1000	4	2	4	3	10000	20000	8	2	2	12	NO	NO	6	5	8	2006	32	Private limited liability company	2	0	0	80	80	0	0	20	20	0	0	0	0	0	0	0	0	0	0	50
1033	Henan province	man	1953	57	senior high school	12	the Communist Party of China (CPC）	0		3000	1000	6	7	7	3.5	2000	15000	10	5	1	8			5	5	5	2003	50	Private limited liability company	0	1		80		20		0		0		0		0		0		0		300
16	Hainan Province	man	1972	38	postgraduate	19	the Communist Party of China (CPC）	0	NO	300	100	2	4	10	6	10000	10000	8	2	1	13	NO	NO	7	7	7	2007	35	Private limited liability company	2	0	0	60	60	0	0	40	40	0	0	0	0	0	0	0	0	0	0	100
2029	Henan province	man	1966	44	junior college	15		YES		5000	6000							0	0	0	0	Mohammedanism		3	4	4	2008	42	partnership	3	1		60	60
14	Shandong province	woman	1969	41	senior high school	12	NO	0	NO	2000	3000	3	20	25	12	30000	30000	8	2	1	13	NO	NO	5	6	10	2005	36	Private limited liability company	1	1	0	100	100	0	0	0	0	0	0	0	0	0	0	0	0	0	0
1049	Shanghai	woman	1961	49	undergraduate	16	NO	NO	NO	5000	3000	2	18	30	12	20000	50000	8	2	2	12	Christian		5	5	5	1993	32	Private limited liability company	2	1	1	51	51	49	49	0	0	0	0	0	0	0	0	0	0	0	0	50
21	Liaoning province	man	1960	50	senior high school	12	NO	NO	NO	500	1500	3	5	6	3	1000	3000	6	1	1	0	NO	NO	6	6	6	2006	46	Private limited liability company	1		0	100	100	0	0	0	0	0	0	0	0	0	0	0	0	0	0	10
1003	Gansu province	man	1962	48	junior high school	9		NO		5000	1200	4	2	50	6	2000	30000	5	1	1	8	NO	NO	4	3	4	1994	32	individual proprietorship	1	1		100	100	0	0	0	0	0	0	0	0	0	0	0	0	0	0	84
13	Qinghai Province	man	1959	51	senior high school	12	NO	NO	NO	2000	2000	5	3	4	4		20000	10	3	1	10	NO	NO	9	8	9	2008	49	Private limited liability company	3	1	3	51	51	49	49	0	0	0	0	0	0	0	0	0	0	0	0	100
298	Inner Mongolia	woman	1969	41	junior college	15	the Communist Party of China (CPC）	0	NO	2000	1000	4	2	4	3	10000	20000	8	2	2	12	NO	NO	6	5	8	2004	35	Private limited liability company	2			80	80	0	0	20	20	0	0	0	0	0	0	0	0	0	0	30
2010	Beijing	man	1968	42	postgraduate	19	the Communist Party of China (CPC）	0	NO	73000	72000	4	30	50	20	50000	50000	10	4	4	6	NO	NO	3	2	3	1995	27	Private limited liability company	1	1	1	80	80	20	20	0	0	0	0	0	0	0	0	0	0	0	0	2000
1021	Chongqing	man	1964	46	senior high school	12	NO	NO	NO	230000	120000	4	10	20	20	60000	80000	6	2	2	14	NO	NO	4	4	5	1997	33	Private limited liability company	4	0	2	81.6	83.86	15	15.92	3.4	0.22	0		0		0		0		0		580
31	Zhejiang Province	man	1977	33	senior high school	12	NO	0	NO	6000	4000	5	4	10	7	10000	30000	12	3	2	7	NO	NO	6	6	8	1994	17	Private limited liability company	2	1	2	90	90	10	10	0	0	0	0	0	0	0	0	0	0	0	0	50
1	Zhejiang Province	man	1963	47	junior college	15	NO	YES	NO	120000	156000	4	150	225	65	50000	160000	6	5	2	10	NO	NO	3	3	3	2003	40	Private limited liability company	2	1	1	52	87	48	13	0	0	0	0	0	0	0	0	0	0	0	0	500
1005	Liaoning province	man	1955	55	junior college	15	Democratic Party	0	NO	3000	5000	2	10	10	5	5000	10000	10	1	1	8	Buddhism	YES	5	7	8	2005	50	company limited by shares	1	1	1	85	93	15	7	0	0	0	0	0	0	0	0	0	0	0	0	200
4	Chongqing	man	1975	35	undergraduate	16	NO	YES	NO	1000	300	2	3	5	4	4500	1000	6	1	1	8	NO	NO	8	8	8	2008	33	individual proprietorship	1		0	100	100	0	0	0	0	0	0	0	0	0	0	0	0	0	0	30
1020	Sichuan province	man	1965	45	undergraduate	16	the Communist Party of China (CPC）	0	NO	200000	200000	3	30	50	20	20000	50000	5	5	1	8	Buddhism		5	5	6	2001	36	Private limited liability company	3		1	60	60	5	5	35	35	0	0	0	0	0	0	0	0	0	0	1000
1001	Qinghai Province	man	1961	49	senior high school	12	the Communist Party of China (CPC）	0	NO	100000	120000	6	5	7	3	10000	20000	7	7	2	8	Mohammedanism	NO	4	6	8	1993	32	Private limited liability company	2	1	1	20	20	80	80	0	0	0	0	0	0	0	0	0	0	0	0	180
5	Guangxi	woman	1966	44	undergraduate	16	Democratic Party	0	NO	50000	20000	4	18	28	26	200000	60000	6	2	2	8	Buddhism		4	7	7	1999	33	Private limited liability company	3	1	3	40	40	40	40	20	20	0	0	0	0	0	0	0	0	0	0	1000
107	Shandong province	man	1966	44	undergraduate		the Communist Party of China (CPC）	0	NO	30000	20000	3	10	15	5	20000	30000	10	4	2	8	NO	NO	3	3	3	2000	34	individual proprietorship				100	100	0	0	0	0	0	0	0	0	0	0	0	0	0	0	70
16	Chongqing	man	1969	41	junior college	15	the Communist Party of China (CPC）	0	party branch secretary	10000	8000	5	10	25	5	20000	15000	5	5	1	13	NO	NO	5	5	6	2005	36	Private limited liability company	1	1	0	100	100	0	0	0	0	0	0	0	0	0	0	0	0	0	0	680
573	Fujian Province	man	1983	27	senior high school	12	the Communist Party of China (CPC）	0	Deputy secretary of party branch	5000	8000	8	10	20	8	5000	30000	14	2	1	7	Buddhism		2	1	2	2006	23	Private limited liability company	3	0	1	60	60	40	40	0	0	0	0	0	0	0	0	0	0	0	0
2030	Henan province	man	1977	33	senior high school	12	NO	YES	NO	2000	8000	2	3	10				6	0	0	0	NO	NO	3	4	5	2008	31		3	1		50	50
2	Zhejiang Province	man	1971	39	undergraduate	16	NO	NO	NO	10000	4000	3	3	6	5	2000	10000	10	1	2	11	NO	NO	7	9	9	2003	32	partnership	1	1		90	90	0	0	10	10	0	0	0	0	0	0	0	0	0	0	300
17	Hubei Province	man	1960	50	senior high school	12	the Communist Party of China (CPC）	0	NO	2000	1000	3	5	7	3	5000	25000	7	2	1	8	NO	NO	6	6	8	2001	41	Private limited liability company	2		1	60	60	40	40	0	0	0	0	0	0	0	0	0	0	0	0	60
271	Anhui Province	woman	1972	38	postgraduate	19	NO	NO	NO	600	400	2	2	5	4	2000	20000	7	1	2	9	NO	NO	8	6	10	2005	33	Private limited liability company	2		1	52	52	48	48	0	0	0	0	0	0	0	0	0	0	0	0	50
24	Guangdong province	man	1957	53	junior college	15	the Communist Party of China (CPC）	0	NO	600000	380000	4	12	23	12	12600	0	5	6	0	13	NO	NO	3	3	4	1996	39	company limited by shares	3	1	2	70	70	30	30	0	0	0	0	0	0	0	0	0	0	0	0	686
182	Jiangxi province	man	1962	48	undergraduate	16	the Communist Party of China (CPC）	0	NO	10000	5000	4	5	8	6	10000	20000	6	1	1	8	NO	NO	6	4	3	2002	40	Private limited liability company		1	0	42	42	0	0	58	58	0	0	0	0	0	0	0	0	0	0	300
1020	Zhejiang Province	man	1964	46	senior high school	12	the Communist Party of China (CPC）	0	NO	30000	30000	4	5	10	7		30000	7	1	0.5	8	NO	NO	5	4	5	1993	29	Private limited liability company	2	1	0	40	40	0	0	60	60	0	0	0	0	0	0	0	0	0	0	3000
1002	Liaoning province	woman	1974	36	junior college	15	NO	NO	NO	6000	2000	3	5	15	10	30000	50000	6	2	2	0	NO	NO	5	5	5	2003	29	Private limited liability company	1	1	1
16	Gansu province	man			senior high school	12	the Communist Party of China (CPC）	0	NO	150000	180000	5	10	15	5	20000	30000	6	2	2	8	Buddhism		6	7	5	2003		company limited by shares	38	1	0	10	10	0		90		0		0		0		0		0		30
14	Shandong province	man	1962	48	undergraduate	16	the Communist Party of China (CPC）	0	NO	3000	3000	5	5	10	5	20000	10000	10	4	2	8	NO	NO	7	7	7	2004	42	Private limited liability company	2	1	1	50		50		0		0		0		0		0		0		100
5	Tibet	man	1966	44	undergraduate	16	NO	YES	NO	2100000	70000	5	12	16	10	20000	60000	6	3	2	13	Buddhism		3	4	5	1996	30	Private limited liability company	1		1	70	70	30	30	0	0	0	0	0	0	0	0	0	0	0	0	3000
11	Shaanxi Province	woman	1976	34	junior college	15	NO	YES	NO	11000	6300	4	3.6	8	5	20000	10000	6	5	5	8	NO	NO	2	3	5	2006	30	Private limited liability company	1	0	0	100	100	0	0	0	0	0	0	0	0	0	0	0	0	0	0	1030
53	Shandong province	man	1965	45	senior high school	12	NO	YES	NO	100000	100000	5	12	20	6	30000	30000	12	3	1	8		NO	2	3	4	1995	30	Private limited liability company	4	0	1	70	45	30	55	0	0	0	0	0	0	0	0	0	0	0	0	50
54	Hubei Province	man	1958	52	senior high school	12	the Communist Party of China (CPC）	0	NO	100000	100000	5	10	15	20	80000	120000	10	2	6	6			3	3	4	2006	48	Private limited liability company	2	10		90	90	0	0	10	10	0	0	0	0	0	0	0	0	0	0	3198
191	Shanghai	woman	1972	38	postgraduate	19	NO	0	NO	50000	10000	5	20	40	10	50000	30000	6	2	1	6	Buddhism	NO	6	7	8	1996	24	Private limited liability company	3	1	2	95	95															100
4	Zhejiang Province	woman	1969	41	senior high school	12	NO	0	NO	10000	10000	2	10	20	12	30000	10000	8	1	1	14	NO	NO	6	8	10	2001	32	Private limited liability company	2	0	1	32	32	68	68	0	0	0	0	0	0	0	0	0	0	0	0
100	Shanghai	man	1953	57	junior college	15	the Communist Party of China (CPC）	0	NO	70000	10000	3		20	10	20000	10000	10	2	2	7		NO	6	7	6	2001	48	Private limited liability company	3		2	100	50	0	50	0	0	0	0	0	0	0	0	0	0	0	0	50
110	Beijing	man	1959	51	elementary school	9	NO	NO	NO	30000	10000	3	6	10	10		20000	12	3	1	8	Taoism		5	6	2	2006	47	company limited by shares	3	1		79	79	0	0	21	21	0	0	0	0	0	0	0	0	0	0	100
619	Zhejiang Province	man	1981	29	junior college	15	NO	NO	NO	13000	7000	5	30	58	17	8000	5000	7	2	1	8	NO	NO	7	7	8	2003	22	Private limited liability company	2	0	1	55	55	45	45	0	0	0	0	0	0	0	0	0	0	0	0	20
41	Hubei Province	man	1948	62	senior high school	12	the Communist Party of China (CPC）	0	NO	3000	2000	5	6	18	6	20000	20000	5	1	1	8	NO	NO	8	8	8	2000	52	Private limited liability company	4		3	40	40	60	60	0	0	0	0	0	0	0	0	0	0	0	0	50
1064	Sichuan province	man	1958	52	senior high school	12	NO	0	NO	8000	2000	4						5	2	4	7	NO	NO	5	5	4	2006	48	Private limited liability company	2		1	60	60	40	40	0	0	0	0	0	0	0	0	0	0	0	0	400
31	Shandong province	man	1958	52	senior high school	12	NO	0	NO	1000	1000	6	2	19	10			10	2	1	10	NO	NO	5	6	6	2009	51	Private limited liability company	4		3
80	Shandong province	woman	1968	42	undergraduate	16	NO	YES	director	5000	5000	3	20	20	10	50000	50000	6	2	2	8	Taoism		2	3	3	1998	30	individual proprietorship	4	1	4	60	60	40	40	0	0	0	0	0	0	0	0	0	0	0	0
1018	Guizhou province	man	1963	47	undergraduate	16	NO	YES	NO	1080000	48000	6	10	20	15	100000	50000	7	5	2	8	Buddhism		6	6	9	2003	40	company limited by shares	2	1	1	51	51	0	0	49	49	0	0	0	0	0	0	0	0	0	0	388
1026	Chongqing	woman	1973	37	junior college	15	NO	NO	NO	5000	2000	3	8	20	7	21000	10000	7	3	1	13	Buddhism		6	6	4	1997	24	Private limited liability company	2		1	51	51	49	49	0	0	0	0	0	0	0	0	0	0	0	0	218
17	Guangxi	man	1970	40	junior college	15	the Communist Party of China (CPC）	0	NO	5000	1000	5	10			20000	15000	4	12	2	5	Buddhism		5	5	5	1998	28	Private limited liability company	2		1	80	80	10	10	10	10	0	0	0	0	0	0	0	0	0	0	100
614	Fujian Province	man	1958	52	senior high school	12	NO	NO	NO	131000	60000	6	20	30	15	80000	70000	10	3	1	7	Catholicism		3	3	2	1995	37	Private limited liability company	2	1	1	67		33		0		0		0		0		0		0		2300
17	Gansu province	woman	1961	49	junior college	15	the Communist Party of China (CPC）	0	NO	80000	60000	3	8	12	9	10000	40000	8	2	2	12	NO	NO	8	8	6	1998	37	Private limited liability company	2	1	1	40	60
8	Guizhou province	man	1963	47	undergraduate	16	Democratic Party	0	NO	200000	30000	3	5	8	4	15000	10000	8	2	1	7	NO	NO	8	7	6	1998	35	Private limited liability company	2	1	1	90	90	10	10	0	0	0	0	0	0	0	0	0	0	0	0
44	Anhui Province	man	1964	46	junior college	15		NO	NO	12000	15000	3	10	20	8	5000	8000	14	3	2	5			5	5	4	1995	31	company limited by shares	2	1	1	70		30		0		0		0		0		0		0		2050
17	Hubei Province	woman	1959	51	senior high school	12	NO	NO	NO	10000	3000	2	5	20	4	5000	700	9	5	1	9	NO	NO	6	6	6	2003	44	Private limited liability company		1		100	100	0	0	0	0	0	0	0	0	0	0	0	0	0	0	100
7	Guangdong province	man	1965	45	junior college	15	NO	NO	NO	1000	1500	4	10	18	10	20000	20000	10	4	2	8	NO		5	6	5	2000	35	Private limited liability company	1	1	1	90	90	10	10	0	0	0	0	0	0	0	0	0	0	0	0	52
754	Sichuan province	woman	1959	51	junior high school	9	the Communist Party of China (CPC）	0		1000	1500	4	10	35	12			10	2	0	8		NO	5	5	5	2007	48	individual proprietorship
12	Guangdong province	man	1979	31	junior college	15	the Communist Party of China (CPC）	0	NO	50000	40000	3	20	25	15	60000	30000	5	2	2	9	Buddhism		4	3	6	2003	24	company limited by shares	3	1	1
6	Hubei Province	man	1958	52	senior high school	12	the Communist Party of China (CPC）	0	NO	1600	2900	6	16	26	11	30000	40000	4	2	1	7	NO	NO	5	5	7	2007	49	individual proprietorship				100	100	0	0	0	0	0	0	0	0	0	0	0	0	0	0	68
18	Shanghai	woman	1970	40	undergraduate	16	NO	NO	NO	2000	2000	5	10	25	10	20000	50000	10	2	1	2	NO	NO	6	6	7	2002	32	individual proprietorship	1	1		100	100	0	0	0	0	0	0	0	0	0	0	0	0	0	0	50
209	Shanghai	woman	1964	46	senior high school	12	the Communist Party of China (CPC）	0	party branch secretary	0	30000	3	10	20	7			15	1	1	7	Buddhism	NO	7	7	7	2004	40	Private limited liability company	1	1	1	100		0		0		0		0		0		0		0
23	Hainan Province	man	1975	35	junior college	15	NO	YES	NO	2400	2700	2	10	15	8	8000	10000	10	3	4	7	Buddhism	YES	7	7	8	2003	28	Private limited liability company	2	0	1	95	95	5	5	0	0	0	0	0	0	0	0	0	0	0	0	100
657	Jiangsu province	man	1972	38	junior college	15	NO	YES	NO	6000	4000	5	10	16	8	2000	20000	5	4	0.5	8	NO	NO	4	4	6	2005	33	individual proprietorship	1	0	0	100	100	0	0	0	0	0	0	0	0	0	0	0	0	0	0	100
20	Guangxi	man	1978	32	senior high school	12	NO	NO	NO	500	800	4	12	16	8	12000	6330	10	2	1	10	NO	NO	7	6	8	2005	27	partnership	4	1	0	70	70	0	0	30	30	0	0	0	0	0	0	0	0	0	0	50
1015	Guangdong province	man	1963	47	senior high school	12	the Communist Party of China (CPC）	0	NO	600	800	5	8	16	13	40000	60000	8	8	2	6	NO	NO	6	6	6			Private limited liability company	4	1	0	100	80	0	0	0	18	0	0	0	2	0	0	0	0	0	0	100
27	Guangdong province	man	1962	48	senior high school	12	NO	NO	NO	50000	30000	4	4	4	4	5000	20000	9	1	1	8	Buddhism		5	5	5	1999	37	Private limited liability company																				500
38	Shanghai	man	1949	61	senior high school	12	the Communist Party of China (CPC）	0	party branch secretary	2000	2000	1	6	10	3	3000	1000	8	2	4	10	NO	NO	6	6	6	2009	60	Private limited liability company	2	1	2	72	80	28	20	0	0	0	0	0	0	0	0	0	0	0	0	50
193	Shanghai	man	1969	41	postgraduate	19	NO	YES	NO	280000	200000	3	20	30	20	100000	100000	5	7	4	8	NO	NO	2	2	2	1997	28	company limited by shares	113	1	10
121	Shandong province	man	1962	48	junior high school	9	Democratic Party	0	NO	20000	20000	5				100000	20000	3	3	2	10	NO	NO	6	6	6	2000	38	individual proprietorship				100	100	0	0	0	0	0	0	0	0	0	0	0	0	0	0
126	Shandong province	man	1970	40	junior college	15	the Communist Party of China (CPC）	0	NO	2000	5000	3	10	20	3	4000	2000	6	4	4	10	NO	NO	5	7	7	2000	30	Private limited liability company				100	100	0	0	0	0	0	0	0	0	0	0	0	0	0	0
29	Guangxi	man	1966	44	senior high school	12	NO	YES	NO	2000	5000	9	7	11	6	20000	30000	8	4	1	5	NO	NO	6	5	7	1991	25	Private limited liability company	2	1	2	55	55	45	45	0	0	0	0	0	0	0	0	0	0	0	0	100
23	Guangdong province	man	1967	43	senior high school	12	the Communist Party of China (CPC）	0		10000	5000	6	10	15	10	30000	3000	12	0	0	7	NO	NO	5	5	5	2002	35	Private limited liability company	2	1	1	90	90															45
26	Guangxi	man	1967	43	junior college	15	NO	YES	NO	2800	500	4	3	5	4	1900	5000	10	2	2	8	NO	NO	6	6	6	2007	40	Private limited liability company	3		0	50	50	0	0	50	50	0	0	0	0	0	0	0	0	0	0	100
70	Heilongjiang Province	man	1973	37	junior college	15	the Communist Party of China (CPC）	0		1000	500	5	5	8	6	6000	8000	8	3	2	2	NO	NO	7	8	9	2003	30	Private limited liability company	1	1	0	100	100	0	0	0	0	0	0	0	0	0	0	0	0	0	0	50
1026	Jiangsu province	man	1955	55	undergraduate	16	the Communist Party of China (CPC）	0	NO	100000	150000		50	70				10	0	0	6	NO	YES	5	5	5	2004	49	company limited by shares	30	2	0	45	33.34	0	0	0	0	0	0	0	0	0	0	0	0	55	66.66
151	Beijing	man	1960	50	undergraduate	16	the Communist Party of China (CPC）	0	NO	7000	5000	3	6	9	5.5	15000	20000	7	1.5	2	6	NO	NO	7	7	7	2005	45	Private limited liability company	5	1	0	34.5		65.5	65.5	0		0		0		0		0		0		100
15	Zhejiang Province	man	1960	50	junior college	15	NO	YES	NO	4000	6000	5	7	15	16	80000	75000	12	3	1	8	Buddhism		4	5	6	2002	42	Private limited liability company	4	1	3	55	60	30	25	15	15	0	0	0	0	0	0	0	0	0	0	450
8	Qinghai Province	man	1942	68	senior high school	12	the Communist Party of China (CPC）	0	NO	0	4800	2	2.8	2.8	2.5	3000	5000	7	4	2	11		NO	4	5	7	2001	59	Private limited liability company	1	1	0	84	84	0	0	16	16	0	0	0	0	0	0	0	0	0	0	849
45	Beijing	man	1965	45	junior college	15	NO	YES	NO	10000	10000	4	10	14	10	10000	10000	8	2	1	8	NO	YES	9	9	9	2001	36	company limited by shares	2	1	1	0		60		40		0		0		0		0		0		500
1071	Sichuan province	man	1952	58	undergraduate	16	NO	NO	NO	100000	100000	3	10	18	16	20000	60000	4	4	10	6	Buddhism	NO	1	5	5	2002	50	individual proprietorship	1	1	1	100	90	0	10	0	0	0	0	0	0	0	0	0	0	0	0
172	Jiangxi province	man	1960	50	senior high school	12	NO	NO	NO	6000	2500	4	2	10	6	5000	25000	10	0	2	12	Buddhism		4	7	10	2002	42	Private limited liability company	6		0	25	25	0	0	75	75	0	0	0	0	0	0	0	0	0	0	100
1017	Guangdong province	man	1954	56	undergraduate	16	NO	YES	NO	200000	500000	4						8	5	4	0	Buddhism		7	6	7	1998	44	company limited by shares	4	1	0	50	91	0	0	50	9	0	0	0	0	0	0	0	0	0	0	20
91	Shandong province	man	1971	39	postgraduate	19	the Communist Party of China (CPC）	0	NO	100000	150000	3	5	10	5	30000	20000	8	8	2	6	NO	NO	3	3	3	2004	33	company limited by shares	3	1	2	93	93	7	7	0	0	0	0	0	0	0	0	0	0	0	0	8609
106	Shandong province	man	1966	44	junior college	15	NO	0	NO	5000	6000	4	10	15	5	20000	30000	10	4	3	7	NO	NO	5	3	3	1995	29	Private limited liability company				100	100	0	0	0	0	0	0	0	0	0	0	0	0	0	0	58
525	Jiangsu province	woman	1971	39	senior high school	12	the Communist Party of China (CPC）	0	NO	17000	1000	4	5	8	5	10000	20000	8	0	1	0	Buddhism		6	6	4	2001	30	Private limited liability company	2		1	60	60	40	40	0	0	0	0	0	0	0	0	0	0	0	0
23	Guangxi	man	1978	32	junior college	15	NO	YES	NO	200	200	3	25	30	2	5000	3000	4	3	1	10	Buddhism	YES	8	8	8	2001	23	Private limited liability company	3	1	0	30	30	0	0	70	70	0	0	0	0	0	0	0	0	0	0	10
37	Shanghai	man	1961	49	undergraduate	16	the Communist Party of China (CPC）	0	NO	232000	20000	2	10	14	7	10000	35000	10	2	1	11	NO	NO	5	8	9	2000	39	Private limited liability company	15	1	0	50	50	0	0	50	50	0	0	0	0	0	0	0	0	0	0	1100
57	Shanghai	man	1966	44	senior high school	12	NO	0	NO	20000	20000	4	10	20	15	30000	50000	5	2	1	8	NO	NO	6	6	6	2001	35	company limited by shares	2	1	1	90	90	10	10	0	0	0	0	0	0	0	0	0	0	0	0	500
6	Guangdong province	man	1964	46	senior high school	12	NO	NO	NO	35000	18000							10	0	0	7	NO	NO				1994	30	Private limited liability company			1
63	Shanghai	man	1968	42	undergraduate	16	the Communist Party of China (CPC）	0	NO	18000	50000	3	4	6	3		15000	8	7	3	0		NO	5	4	8	2005	37	Private limited liability company			4	96		4		0		0		0		0		0		0		5000
28	Guangxi	man	1971	39	junior high school	9	NO	YES	NO	200000	250000	5	10	18	15	10000	50000	3	12	1	6	NO	NO	5	5	5	1997	26	Private limited liability company	2	1	1	70	70	30	30	0	0	0	0	0	0	0	0	0	0	0	0	1000
46	Zhejiang Province	man	1962	48	senior high school	12	the Communist Party of China (CPC）	0	NO	10000	20000	11	5	24	12	40000	50000	8	3	1	7	NO	NO	4	3	3	1989	27	Private limited liability company	1	1	1	31	31	69	69	0	0	0	0	0	0	0	0	0	0	0	0	341
27	Guangdong province	man	1958	52	senior high school	12	NO	NO	NO	900000	260000	4	12	16	27	10000	260000	5	6	1	12	NO	NO	3	3	4	2002	44		5	1	0	27	27	0	0	73	73	0	0	0	0	0	0	0	0	0	0	2300
304	Fujian Province	man	1964	46	senior high school	12	NO	NO	NO	135000	127000	3	12	20	10	30000	40000	5	4	2	10	Buddhism	NO	7	8	9	1998	34	Private limited liability company												50	75							200
35	Chongqing	man	1959	51	junior college	15	NO	YES	director	30000	35000	5	2	5	3	3000	5000	6	3	4	11	NO	NO	5	5	3	2003	44	Private limited liability company	2	1	1
22	Beijing	man	1958	52	postgraduate	19	the Communist Party of China (CPC）	0	NO	5000	8000	4	20	30	15	90000	40000	5	3	2	5	NO	NO	5			1998	40	individual proprietorship	1	1	1	50	50	0	0	0	0	0	0	0	0	50	50	0	0	0	0	1258
30	Guangdong province	man	1940	70	senior high school	12	the Communist Party of China (CPC）	0	NO	10000	4000	8	6	20	12	20000	30000	6	1	1	0	NO	NO				1998	58	individual proprietorship		1
64	Beijing	woman	1963	47	undergraduate	16		0		5000	2800	2	72	112	20	50000	100000	4	2	2	16	Christian	YES	6	6	10	2006	43	company limited by shares			0	35	38	0	0	65	62	0	0	0	0	0	0	0	0	0	0
1014	Heilongjiang Province	man	1973	37	senior high school	12	NO	YES	NO	1000	2000	3	50	50	20		150000	4	2	1	0	NO	NO	6	6	6	1992	19	individual proprietorship				100		0		0		0		0		0		0		0		100
33	Zhejiang Province	man	1954	56	senior high school	12	NO	0	NO	8000	2000	3	15	30	15	30000	10000	6	6	2	8	NO	YES	6	6	6	1997	43		1	1	0	100	100	0	0	0	0	0	0	0	0	0	0	0	0	0	0	50
26	Gansu province	woman	1964	46	junior high school	9	NO	NO	NO	5000	2000	2	1	1	1	2000	4000	8	4	1	10	NO	NO	9	8	9	1998	34	Private limited liability company	1	0	0	100	10	0		0		0		0		0		0		0		80
2	Shandong province	woman	1979	31	undergraduate	16	NO	NO	NO	0	1000	3	5	10	5	10000	20000	8	0	0	8	NO	NO	7	7	7	2008	29	Private limited liability company	2		0	60	60	0	0	0	0	0	0	0	0	0	0	0	0	40	40	50
9	Hubei Province	man	1961	49	senior high school	12	NO	NO	NO	3000	1000	2	5	5	3	2000	200	8	7	1	8	NO	NO	7	7	6	2003	42	Private limited liability company		1		100	100	0	0	0	0	0	0	0	0	0	0	0	0	0	0	100
1045	Jiangsu province	man	1952	58	undergraduate	16	the Communist Party of China (CPC）	0	NO	1000	1000	1	10	18	8	40000	10000	2	0	8	8	NO	NO	5	5	5	1992	40	Private limited liability company	3	1	0	70	70	0	0	30	30	0	0	0	0	0	0	0	0	0	0
2010	Henan province	man	1966	44	junior college	15	the Communist Party of China (CPC）	0		20000	1000	4	8	8	2.5	5000	20000	10	4	2	8			4	4	4	2007	41	Private limited liability company		1		80		20		0		0		0		0		0		0		1500
5	Zhejiang Province	man	1947	63	junior high school	9	the Communist Party of China (CPC）	0	NO	100000	100000	3	25	30	8	10000	5000	12	1	1	8	NO	NO	3	3	3	1998	51	company limited by shares	6	1	5	0	25	0	26	0	24	75	0	0	0	25	25	0	0	0	0	116
79	Shanghai	man	1968	42	undergraduate	16	NO	0	NO	30000	40000	3	10	20	20	100000	100000	8	2	4	10	NO	NO	4	4	5	1997	29	Private limited liability company	2		1	60	60	40	40	0	0	0	0	0	0	0	0	0	0	0	0	1200
37	Anhui Province	man	1954	56	junior college	15	the Communist Party of China (CPC）	0	NO	75000	30000	7						0	0	0	0	NO	NO	4	4	4	2003	49	Private limited liability company	3	1	2	50	27	50	27	0		0		0		0		0		0		1352.36
18	Qinghai Province	man	1958	52	junior high school	9	NO	NO	NO	35000	20000	6	3.6	20	10	30000	10000	8	1	1	10	Buddhism		4	4	5	1998	40	Private limited liability company	2	1	1	98	98	2	2	0	0	0	0	0	0	0	0	0	0	0	0	40
45	Shandong province	woman	1969	41	junior college	15	NO	YES	NO	20000	20000	3	10	20		50000	50000	8	5	3	8	Mohammedanism	YES				2003	34	individual proprietorship	1	1		100		0		0		0		0		0		0		0
47	Hunan province	man	1975	35	junior college	15	NO	YES	NO	40000	20000	5	10	30	10	30000	30000	10	4	2	8	NO	NO	3	3	8	2000	25	Private limited liability company	2	1	2	70	70	30	30	0	0	0	0	0	0	0	0	0	0	0	0	1000
307	Fujian Province	man	1955	55	junior college	15	the Communist Party of China (CPC）	0	NO	20000	20000	4	6	20	4	10000	20000	10	2	1	8	NO	NO	5	5	5	2004	49	company limited by shares	5		2
149	Jiangsu province	man	1949	61	junior college	15	the Communist Party of China (CPC）	0	NO	25000	12000	5	10	30	13	10000	10000	12	3	2	7	Buddhism		5	5	5	2001	52	Private limited liability company	1	1	1	74	75	26	25	0	0	0	0	0	0	0	0	0	0	0	0	250
197	Jiangsu province	man	1976	34	junior college	15	the Communist Party of China (CPC）	0	NO	10000	10000	6	5	10	5	5000	10000	10	1	1	8	NO	NO	4	4	5	2006	30	company limited by shares	4	1	4	60	60	40	40	0	0	0	0	0	0	0	0	0	0	0	0	1000
17	Zhejiang Province	woman	1959	51	junior college	15	NO	NO	NO	10000	10000	4	5	15	15	100000	50000	8	2	1	8	Buddhism		5	5	5			Private limited liability company	2	1	1	50	50	50	50	0	0	0	0	0	0	0	0	0	0	0	0	155
1005	Gansu province	man	1959	51	undergraduate	16	NO	YES	NO	6000	6000	5	4	8	6	10000	10000	10	4	2	8	NO	NO	6	5	6	1996	37	Private limited liability company	3	1	1	80	60	10	20	10	20	0	0	0	0	0	0	0	0	0	0	800
29	Heilongjiang Province	man	1970	40	junior college	15	the Communist Party of China (CPC）	0	NO	5000	6000	4	0	30	14	5000	50000	10	2	2	10	NO	NO	4	3	4	1999	29	company limited by shares	2	0	2	90	90	10	10	0	0	0	0	0	0	0	0	0	0	0	0	200
12	Hebei province	man	1979	31	undergraduate	16	the Communist Party of China (CPC）	0	NO	10000	5000	5	30	80	50			6	1	0.5	1	Taoism		5	5	7	2007	28	Private limited liability company	2	1	1	51	51	49	49	0	0	0	0	0	0	0	0	0	0	0	0	700
17	Hebei province	man	1975	35	junior college	15	NO	0		200	200	2		2	2	5000	15000	10	0	0	0		NO	10	10	10	2007	32	individual proprietorship				100	100	0	0	0	0	0	0	0	0	0	0	0	0	0	0	5
112	Shanghai	man	1950	60	junior college	15	NO	NO	NO	40000	45000	3	46	71	24	24000	12000	12	2	2	6	Buddhism		6	6	6			Private limited liability company	27	1	0	12	12	0	0	68	68	0	0	0	0	0	0	0	0	20	20	400
213	Shanghai	man	1962	48	junior college	15	the Communist Party of China (CPC）	0	NO	50000	50000	3	20	20	7	20000	15000	8	6	2	8	Taoism	NO	3	3	3	1998	36	Private limited liability company	4	0	0	35	35	0	0	65	65	0	0	0	0	0	0	0	0	0	0	300
5	Tianjin	man	1964	46	postgraduate	19	NO	0	NO	100000	150000	3	50	60	30	50000	50000	10	3	2	9	NO	NO	4	5	8	1998	34	Private limited liability company	2	1	1	70	70	25	25	5	5	0	0	0	0	0	0	0	0	0	0	800
12	Shanxi Province	man	1956	54	senior high school	12	NO	0	NO	78000	53000	7	6	23	14	50000	40000	10	4	1	9	NO	NO	7	7	8	1993	37	Private limited liability company	3	1	3	60	60	40	40	0	0	0	0	0	0	0	0	0	0	0	0	110
63	Hebei province	man	1962	48	postgraduate	19	NO	0	NO	28000	34000	3	5	9	6	4000	25000	0	0	0	0	NO	NO	3	2	1	1989	27	company limited by shares	5
18	Zhejiang Province	man	1957	53	senior high school	12	the Communist Party of China (CPC）	0	NO	80000	50000	4	10	15	10	60000	40000	8	3	3	8	NO	YES	4	4	5	1999	42	company limited by shares	9	0	1	79	79	8	8	13	13	0	0	0	0	0	0	0	0	0	0	210
1006	Guizhou province	man	1966	44	senior high school	12	NO	YES	NO	100000	2000	3	10	13	6	10000	20000	6	3	2	13	NO	YES	9	10	9	2000	34	partnership	2	0		100	100	0	0	0	0	0	0	0	0	0	0	0	0	0	0	50
21	Guizhou province	man	1947	63	junior college	15	NO	NO	NO	250000	150000	7	10	16	7	0	20000	12	3	1	8	NO	NO	5	5	7			company limited by shares	5	5	5	51	51	49	49	0	0	0	0	0	0	0	0	0	0	0	0	5000
15	Shandong province	man	1949	61	senior high school	12	the Communist Party of China (CPC）	0	NO	10000	3000	2	20	20	5	20000	10000	6	1	1	0	NO	NO	4	4	4	1998	49	Private limited liability company	3	1	1	60	60	40	40	0	0	0	0	0	0	0	0	0	0	0	0	100
85	Beijing	woman	1965	45	junior college	15		0		0	120000	3	100	100	100		600000	5	0	0	0						1999	34	Private limited liability company	2	1	2	49		51		0		0		0		0		0		0	9
30	Sichuan province	man	1942	68	senior high school	12	NO	NO	NO	4000	2000	4	5	11		30000	3000	6	2	1	10	NO	NO	6	6	5	2002	60	Private limited liability company	2		1	50	41	50	41	0		0		0		0		0		0		100
35	Guangxi	man	1987	23	senior high school	12	NO	NO	NO	200	200	3	4	8	3	10500	4000	7	2	1	10	NO	NO	7	7	7	2008	21	Private limited liability company	2		0	90	90	0	0	10	10	0	0	0	0	0	0	0	0	0	0	15
675	Shanxi Province	man	1964	46	senior high school	12	NO	YES	NO	1000	500	3	10	20	10	20000	20000	6	3	1	10	NO	NO	7	3	8	2005	41	Private limited liability company	3	0	0	60	60	0	0	40	40	0	0	0	0	0	0	0	0	0	0	100
30	Hunan province	woman	1962	48	junior college	15	the Communist Party of China (CPC）	0	NO	5000	7000	3	3	6	6	20000	40000	5	8	3	8	Buddhism	NO	5	3	5	2001	39	company limited by shares	4	1	1	60	60	0	0	25	25	0	0	15	15	0	0	0	0	0	0	800
1	Qinghai Province	man	1960	50	junior college	15	the Communist Party of China (CPC）	0	NO	60000	70000	3	5	7	3	5000	12000	8	2	2	12	NO	NO	6	6	4	2000	40	Private limited liability company	2	1	0	70	70	0	0	30	30	0	0	0	0	0	0	0	0	0	0	514
6	Hubei Province	man	1958	52	undergraduate	16	the Communist Party of China (CPC）	0	NO	500000	100000	6	20	30	10	30000	20000	3	6	1	14	NO	NO	3	2	3	2003	45	Private limited liability company	5	1	2	35	6	10	1	55	9	0		0		0		0		0		8000
104	Shandong province	man	1960	50	junior college	15	the Communist Party of China (CPC）	0	NO	90000	60000	4	12	20	8	30000	50000	12	3	2	7	NO	NO	3	3	3	2005	45	individual proprietorship	1	1	1	100	100	0	0	0	0	0	0	0	0	0	0	0	0	0	0	2200
11	Shandong province	man	1958	52	senior high school	12	the Communist Party of China (CPC）	0	NO	1000	1000	4	2	5	2	5000	8000	8	2	1	10	NO	NO				2002	44	Private limited liability company	2	1	1	51		49		0		0		0		0		0		0
1011	Zhejiang Province	man	1967	43	undergraduate	16	NO	NO	NO	15000	20000	4	10	13	8	30000	50000	8	2	1	8	NO	NO	7	6	7	1992	25	company limited by shares	2	1	0	85	85	0	0	15	15	0	0	0	0	0	0	0	0	0	0	150
86	Sichuan province	man	1964	46	undergraduate	16	Democratic Party	0	NO	0	100000	4	10	16		0	10000	10	1	1	8	NO	YES	3	3	4	1998	34	Private limited liability company	6	1	6	51	51	49	49	0	0	0	0	0	0	0	0	0	0	0	0	1030
24	Heilongjiang Province	man	1968	42	undergraduate	16	the Communist Party of China (CPC）	0	NO	50000	50000	3		15	10	10000	40000	10	2	9	0	NO	NO	3	3	3	1999	31	company limited by shares	3	1	3	95	95	5	5	0	0	0	0	0	0	0	0	0	0	0	0	500
1015	Guizhou province	man	1967	43	senior high school	12	the Communist Party of China (CPC）	0	NO	150000	50000	6	10	20	18		10000	6	6	2	10	Buddhism		6	3	5	2004	37	Private limited liability company	5	3	2	60		40		0		0		0		0		0		0
19	Chongqing	man	1963	47	undergraduate	16	NO	YES	NO	60000	30000	5	18	35	8	21000	8200	10	4	2	8	NO	NO	3	4	7	1996	33	Private limited liability company	2		1	80	80	20	20	0	0	0	0	0	0	0	0	0	0	0	0	2000
30	Shandong province	man	1960	50	senior high school	12	NO	0	NO	20000	10000	3	7	20	13	80000	50000	8	6	2	8	NO	NO	4	4	5	2007	47	Private limited liability company	2	1	0	70	70															37
1019	Zhejiang Province	man	1965	45	junior high school	9	NO	NO	NO	5000	6000	6	15	20	5		25000	3	4	1	0	Buddhism		5	5	5	1993	28	company limited by shares	3	0	2	51	51	49	49	0	0	0	0	0	0	0	0	0	0	0	0
4	Qinghai Province	man	1975	35	junior college	15	NO	NO	NO	5000	5000	2	5	8	4	20000	10000	8	5	1	10	NO	YES	6	6	7	2005	30	Private limited liability company	1	1	0	80	80	20	20	0	0	0	0	0	0	0	0	0	0	0	0	235
1024	Shaanxi Province	man	1949	61	junior college	15	NO	NO	NO	6000	5000	3	3.6	5	2	5000	15000	14	3	1	6	NO	NO	4	4	6	1997	48	partnership	5	1	0	70	70	0	0	30	30	0	0	0	0	0	0	0	0	0	0	98.8
2	Guangdong province	man	1965	45	senior high school	12	NO	NO	NO	3000	5000	4	5	20	15	20000	30000	8	2	2	10	NO	NO	6	6	6			Private limited liability company	1	1	1	90	90	10	10	0	0	0	0	0	0	0	0	0	0	0	0	500
32	Heilongjiang Province	man	1953	57	senior high school	12	the Communist Party of China (CPC）	0	NO	2000	3000	2	0	20	5	5000	1000	8	3	1	12	NO	NO	5	4	6	1999	46	company limited by shares	3	0	0	90	90	0	0	10	10	0	0	0	0	0	0	0	0	0	0	500
39	Heilongjiang Province	man	1964	46	senior high school	12	NO	YES	NO	2000	3000	3	0	20	15	5000	100000	10	1	3	10	NO	NO	5	8	10	2007	43	individual proprietorship	1	0	0	100	100	0	0	0	0	0	0	0	0	0	0	0	0	0	0	50
32	Zhejiang Province	man	1964	46	junior high school	9	the Communist Party of China (CPC）	0	NO	3600	2500	4	5	10	7	3000	29000	9	1	1	13	NO	NO	6	6	6	1999	35	Private limited liability company	2	1	2	75	75	25	25	0	0	0	0	0	0	0	0	0	0	0	0
33	Liaoning province	woman	1968	42	junior college	15	the Communist Party of China (CPC）	0	NO	2000	1000	3	4	5	4	5000	10000	8	4	2	10	NO	NO	6	7	8	2003	35	company limited by shares	2	1	0	50	30	0	0	50	70	0	0	0	0	0	0	0	0	0	0	80
54	Heilongjiang Province	woman	1970	40	undergraduate	16	NO	YES	NO	2000	1000	2	3	7	17	20000	150000	8	2	2	6	NO	NO	6	5	5	2004	34	Private limited liability company	1	1		40	40	0	0	60	60	0	0	0	0	0	0	0	0	0	0	100
185	Shanghai	man	1965	45	undergraduate	16	the Communist Party of China (CPC）	0	NO	10000	500	3	4	8	8	10000	30000	8	2	1	8	NO	NO	6	6	6	1997	32		2	1	0	90	90	0	0	10	10	0	0	0	0	0	0	0	0	0	0	50
1009	Jilin province	woman	1978	32	senior high school	12	the Communist Party of China (CPC）	0	NO	500	500	4	10	15	6	20000	20000	4	2	1	0	NO	NO	9	9	9	2007	29	company limited by shares	2	1	1	40	40	60	60	0	0	0	0	0	0	0	0	0	0	0	0	20
1010	Shaanxi Province	man	1961	49	postgraduate	19	NO	YES	NO	180000	50000	4	15	20	15	50000	100000	4	6	3	8	NO	NO	5	4	5	2000	39	Private limited liability company	3	1	1	90	43.8	2.5	1.2	7.5	3.6	0	0	0	0	0	0	0	0	0	51.4	2000
43	Anhui Province	man	1968	42	junior college	15	NO	0	NO	440000	560000	5	12	15	5	20000	30000	10	7	1	6	NO	NO	3	3	5	1989	21	Private limited liability company	1	1	1	60	40															1200
682	Jiangsu province	man	1958	52	junior college	15	the Communist Party of China (CPC）	0	NO	4000	5000	3	6	10	3	10000	10000	8	0.5	1	7	NO	YES	5	3	8	2007	49	partnership	3	1	1	50	50	10	10	40	40	0	0	0	0	0	0	0	0	0	0	500
176	Jiangxi province	man	1971	39	junior college	15	NO	YES	NO	200	400	5	2	4	3	8000	5000	10	3	2	0	NO	NO	5	8	4	2008	37	Private limited liability company	2		0	70	70	0	0	30	30	0	0	0	0	0	0	0	0	0	0	100
1013	Liaoning province	woman	1964	46	senior high school	12	NO	YES	NO	2000	2000	3	1.2	3.6	3.6	4500	12000	6	2	3	9	NO	NO	8	7	7	2004	40	Private limited liability company	2	1	1	80	80	20	20	0	0	0	0	0	0	0	0	0	0	0	0	50
21	Ningxia	woman	1968	42	junior college	15	Democratic Party	0	NO	300000	100000	6	100	200	30	100000	50000	8	6	2	8	NO	NO	5	5	5	2007	39	Private limited liability company		1
618	Zhejiang Province	man	1968	42	senior high school	12	NO	NO	NO	40000	20000	4	12	20	16	20000	10000	10	3	1	10	NO	NO	8	8	9	2006	38	Private limited liability company	2		2	21	21	79	79	0	0	0	0	0	0	0	0	0	0	0	0	2000
112	Shandong province	man	1959	51	undergraduate	16	NO	NO	NO	30000	30000	6	8	12	6	40000	20000	8	2	1	10	NO	NO	5	5	5	1998	39	Private limited liability company	6	1	2	65	47	28	20	7	5	0		0		0		0		0		2000
10	Anhui Province	man	1972	38	undergraduate	16	NO	YES	NO	100000	40000	4	30	30	15.6	12000	24000	10	4	2	8	NO	NO	3	3	4	1997	25	Private limited liability company	1	1	0	100	51	0		0		0		0		0		0		0
1016	Guangdong province	man	1941	69	junior college	15	Democratic Party	0	NO	250000	1100000	5	96	200	30	500000		6	4	6	8	NO	NO	3	5	5	1989	48	Private limited liability company	4	1	3	33	33	67	67	0	0	0	0	0	0	0	0	0	0	0	0	2023
185	Jiangsu province	man	1953	57	junior college	15	NO	YES	NO	82000	50700	5	37	74	13	47000	23000	8	3	1	8	NO	NO	4	5	5	1999	46	Private limited liability company	2	2	1	47	47	13	13	0	0	0	0	40	40	0	0	0	0	0	0	2000
26	Hubei Province	man	1952	58	senior high school	12	Democratic Party	0	NO	10000	18000	2	50	50	10	20000	5000	5	2	1	16	NO	NO	6	5	5	1996	44	Private limited liability company	2		2	60	60	40	40	0	0	0	0	0	0	0	0	0	0	0	0
1064	Jiangsu province	woman	1969	41	junior college	15	NO	NO	NO	100000	120000	3	10	12	8	20000	60000	4	2	1	9	NO	NO	6	5	9	2001	32	Private limited liability company	2	0	1	90	90	10	10	0	0	0	0	0	0	0	0	0	0	0	0	500
23	Jilin province	man	1967	43	undergraduate	16	Democratic Party	0	NO	50000	30000	3	10	20	10	20000	50000	10	2	2	10	NO	NO	7	7	7	1994	27	Private limited liability company	1	1	0	100	100	0	0	0	0	0	0	0	0	0	0	0	0	0	0	520
4	Henan province	woman	1946	64	postgraduate	19	the Communist Party of China (CPC）	0	NO	30000	30000	2	3	6	2			10	4	2	8	NO	NO	6	6	6	1998	52	Private limited liability company	3	0	2	60	60	40	40	0	0	0	0	0	0	0	0	0	0	0	0	1000
50	Zhejiang Province	woman	1964	46	junior college	15	NO	NO	deputy director	27000	6000	2	15	50	25	50000	30000	5	5	4	10	NO		5	5	5			individual proprietorship	2	1	1	100	100	0	0	0	0	0	0	0	0	0	0	0	0	0	0	2
8	Heilongjiang Province	man	1979	31	junior college	15	NO	NO	NO	5000	6000	3	20	20	10		60000	7	2	1	0	NO	NO	7	7	7	1998	19	individual proprietorship	0	1	0	100		0		0		0		0		0		0		0		500
18	Guizhou province	man	1961	49	junior college	15	NO	NO	NO	2000	3000	3	6	8	4	10000	25000	4	4	1	8	NO	NO	6	6	6	1998	37	Private limited liability company	20	3	0	40	40	0	0	0	0	0	0	0	0	0	0	0	0	60	60	50
183	Shanghai	man	1969	41	postgraduate	19	NO	YES	NO	3000	3000	2	8	15	10	50000	50000	4	2	1	0	NO	YES	4	4	4	1996	27	Private limited liability company	2	1	2	50	50	50	50	0	0	0	0	0	0	0	0	0	0	0	0	100
23	Hubei Province	man	1962	48	undergraduate	16	the Communist Party of China (CPC）	0	NO	5000	3000	3	6	16		40000	40000	6	6	2	7	NO	NO	7	9	10	2008	46	Private limited liability company	2	1	0	50	50	0	0	50	50	0	0	0	0	0	0	0	0	0	0	100
614	Zhejiang Province	man	1975	35	junior high school	9	the Communist Party of China (CPC）	0	NO	5000	3000	4	20	30	10	50000	50000	8	4	1	8	NO	NO	6	6	9			Private limited liability company	2	1	1	50	50	50	50	0	0	0	0	0	0	0	0	0	0	0	0
162	Shanghai	man	1951	59	undergraduate	16	the Communist Party of China (CPC）	0	NO	21000	3000	4	12	22	8	20000	2000	6	2	2	0	NO	NO	6	6	7	2004	53	Private limited liability company	37	0	0	30	30	0	0	70	70	0	0	0	0	0	0	0	0	0	0	150
669	Jiangsu province	man	1961	49	junior high school	9	NO	YES	NO	2000	3000	5	8	12	3	6000	12000	10	2	1	8	NO	NO	2	2	2	2003	42	Private limited liability company	6	0	0	70	70	0	0	30	30	0	0	0	0	0	0	0	0	0	0	600
1020	Jiangsu province	man	1954	56	undergraduate	16	the Communist Party of China (CPC）	0	NO	15000	10000	4	3	10	7	10000	30000	8	3	1	8	NO	NO	4	5	3			company limited by shares	2		1	79	79	21	21	0	0	0	0	0	0	0	0	0	0	0	0	826
14	Shaanxi Province	woman	1945	65	senior high school	12	the Communist Party of China (CPC）	0	NO	100	100	4	1	6	5		5000	8	0	8	8	NO	NO	10	9	3	2004	59	company limited by shares	11	1	0
1	Guizhou province	man	1956	54	junior college	15	the Communist Party of China (CPC）	0	NO	300000	30000	7	8	17.5	6	20000	15000	4	4.5	1.5	8	NO	NO	6	6	6	1991	35	Private limited liability company	4	1	3	34		62														1900
8	Guangdong province	man	1964	46	junior high school	9	the Communist Party of China (CPC）	0	NO	15000	15000	7	3	7	5	10000	20000	8	2	2	12	Buddhism		5	6	6	2003	39	Private limited liability company	45	1	1	3	11	15.5	23	81.5	51	0		0		0		0		0		168
16	Shandong province	man	1968	42	undergraduate	16	NO	NO	NO	2000	2000	4	3	10	4	20000	10000	10	4	2	8	NO	NO	8	8	8	2005	37	Private limited liability company	2	1	1	60		40		0		0		0		0		0		0		50
319	Inner Mongolia	woman	1969	41	junior college	15	the Communist Party of China (CPC）	0	NO	2000	1000	4	2	4	3	10000	20000	8	4	2	10	NO	NO	6	7	8	2001	32	Private limited liability company	2	0	0	50	50	0	0	50	50	0	0	0	0	0	0	0	0	0	0	50
243	Jilin province	woman	1971	39	undergraduate	16	the Communist Party of China (CPC）	0	NO	100	100	2	2	3				4	1	1	1	NO	NO	10	10	10	2007	36	Private limited liability company	2	2	1	50	50	50	50	0	0	0	0	0	0	0	0	0	0	0	0	10
1004	Liaoning province	man	1966	44	junior college	15	Democratic Party	0	NO	80000	10000	4						3	3	1	8	NO	NO	3	4	5	1992	26	Private limited liability company	1	0	0	100	100	0	0	0	0	0	0	0	0	0	0	0	0	0	0	200
16	Shandong province	man	1966	44	junior high school	9	NO	NO	NO	8000	10000	3	20	30	10	10000	30000	8	1.5	0.5	14	NO	NO	5	7	10	2003	37	Private limited liability company	1	1	0	100	100	0	0	0	0	0	0	0	0	0	0	0	0	0	0	50
39	Guangdong province	man	1955	55	junior college	15	the Communist Party of China (CPC）	0	NO	60000	51000	4	7	12	5	9600	32000	5	4	0	15	NO	NO	4	4	4	2004	49	individual proprietorship	1	1	0	100	100	0	0	0	0	0	0	0	0	0	0	0	0	0	0	300
39	Zhejiang Province	man	1969	41	undergraduate	16	the Communist Party of China (CPC）	0	NO	2000	3000	5	5	20	10	30000	50000	7	2.5	2	7	Buddhism		7	7	7	2004	35	Private limited liability company	1	0	0	100	70	0		0		0		0		0		0		0		50
175	Shanghai	man	1955	55	postgraduate	20	Democratic Party	0	NO	120000	135000	6	12	15	12	20000	30000	7	2	1	0	NO	NO	5	4	4			Private limited liability company	3		0	55	55	0	0	45	45	0	0	0	0	0	0	0	0	0	0	2350
[truncated: 2,676 more rows]
[truncated: 233 more columns]
